# Supplementary material for: Hormone metabolism pathway genes and mammographic density change after quitting estrogen and progestin combined hormone therapy in the California Teachers Study
Source: Breast Cancer Res. 2014 Dec 11;16(6):477. doi: 10.1186/s13058-014-0477-8 (PMC4318222; doi:10.1186/s13058-014-0477-8)
Supplement: Additional file 3: — Contains results of all single SNP association tests. [file 13058_2014_477_MOESM3_ESM.xlsx]

## Sheet: Sheet1
							All				Parous				Nulliparous					Age at on-EPT mammogram <56				Age at on-EPT mammogram ≥56
	Gene	SNP	Chromosome	Position	Major/ Minor allele	Minor allele frequency	Beta	SE	P		Beta	SE	P		Beta	SE	P	P interaction		Beta	SE	P		Beta	SE	P	P interaction
	AKR1C4	rs17134592§	10	5250682	C:G	0.149	-0.59248	0.76713	0.4406		-0.33557	0.85712	0.6958		-0.75347	1.68877	0.6572	0.4638		-0.64217	0.9691	0.5087		-0.59291	1.1924	0.6198	0.8382
	AR	rs962458	X	66662689	A:G	0.073	1.48027	1.28145	0.249		2.02119	1.44746	0.1641		1.17142	2.87638	0.6854	0.5373		1.10204	1.61801	0.497		1.77855	1.98104	0.3709	0.9144
	AR	rs1204038	X	66704950	G:A	0.156	0.95855	0.85669	0.2642		1.667	0.94608	0.0795		-0.62143	2.06698	0.7648	0.1588		0.42247	1.04809	0.6875		1.4938	1.34354	0.2682	0.7173
	AR	rs7061037	X	66738888	A:G	0.15	1.12425	0.8543	0.1893		1.62413	0.93625	0.0842		0.12834	2.07225	0.9508	0.3262		0.71228	1.04303	0.4959		1.4938	1.34354	0.2682	0.8683
	AR	rs2361634	X	66779568	A:G	0.065	0.51638	1.09954	0.639		0.54379	1.29824	0.6757		0.14204	2.11774	0.9468	0.8771		0.77192	1.34531	0.5671		-0.23276	1.74884	0.8943	0.8331
	AR	rs12011519	X	66849762	G:T	0.078	0.7154	1.05328	0.4976		1.14068	1.1417	0.3189		-0.61776	2.59501	0.8127	0.4676		0.36719	1.23448	0.7666		1.11987	1.73807	0.5205	0.7757
	AR	rs5031002	X	66859350	G:A	0.023	-2.3474	1.77802	0.1878		-1.12498	2.78763	0.6869		-3.53235	2.4626	0.157	0.4328		-4.79574	1.87378	0.0116		1.33849	3.29857	0.6855	0.0841
	ARSC	rs5933863	X	7280694	G:A	0.152	1.86947	0.74595	0.0128		2.00376	0.80596	0.0137		1.25817	1.88133	0.5064	0.8225		2.07417	1.01418	0.0428		2.04884	1.08767	0.0617	0.8408
	ARSC	rs1131289	X	7280996	G:A	0.278	-1.01434	0.62083	0.1035		-1.30872	0.67301	0.0532		0.07714	1.5309	0.96	0.5191		-1.13089	0.68977	0.1036		-1.07915	1.0768	0.3181	0.9408
	COMT	rs8141691	22	18289426	G:A	0.36	0.46629	0.57075	0.4146		0.1725	0.6415	0.7883		1.93665	1.25434	0.1284	0.1599		0.26432	0.67175	0.6946		0.55607	0.96155	0.564	0.4986
	COMT	rs1012157	22	18289977	G:A	0.222	-0.30634	0.65748	0.6416		0.04674	0.7372	0.9495		-0.99257	1.48038	0.5053	0.2794		-0.16935	0.78346	0.8292		-0.41897	1.06711	0.6952	0.6467
	COMT	rs7289747	22	18290716	A:C	0.069	-0.85027	1.22011	0.4865		-0.45664	1.36785	0.7388		0.26583	2.79796	0.9247	0.6642		-0.65844	1.2722	0.6056		-1.09423	2.51486	0.6642	0.954
	COMT	rs4333017	22	18297856	C:T	0.139	-0.44486	0.74711	0.552		-0.50052	0.80999	0.5373		0.03634	1.95005	0.9852	0.6771		-0.54632	0.94772	0.5653		-0.33023	1.14489	0.7735	0.8948
	COMT	rs9605030	22	18301137	C:T	0.137	1.70774	0.74996	0.0235		0.68785	0.88426	0.4375		4.47462	1.4148	0.0025	0.0114		1.61642	0.96424	0.096		1.46954	1.1387	0.1991	0.9053
	COMT	rs6518591	22	18304021	A:G	0.195	-0.73518	0.67382	0.2762		-0.28027	0.71903	0.6971		-2.29758	2.00292	0.2563	0.3093		-0.99828	0.8224	0.227		-0.21489	1.0642	0.8403	0.6615
	COMT	rs737866	22	18310109	T:C	0.276	1.00455	0.56403	0.076		0.37272	0.62964	0.5545		3.10243	1.18705	0.0115	0.0163		0.62147	0.69474	0.3726		1.14786	0.89025	0.1995	0.5714
	COMT	rs933271	22	18311407	T:C	0.295	-0.66706	0.59605	0.2641		-0.52157	0.6562	0.4276		-1.46098	1.40483	0.3029	0.656		-0.31046	0.74169	0.6762		-0.65544	0.93325	0.4837	0.6999
	COMT	rs1544325	22	18311668	G:A	0.421	-0.3357	0.52834	0.5257		0.13649	0.59458	0.8187		-1.57928	1.12281	0.1652	0.0559		-0.32105	0.62285	0.6071		-0.46701	0.86474	0.59	0.8615
	COMT	rs7290221	22	18322680	G:C	0.479	-0.88999	0.50972	0.0819		-0.91865	0.56376	0.1047		-1.25809	1.21429	0.3047	0.4792		-0.26908	0.61546	0.6627		-1.46381	0.81927	0.0762	0.2607
	COMT	rs740601	22	18330763	T:G	0.396	0.98198	0.53748	0.0688		0.48205	0.60215	0.4243		3.01923	1.14258	0.0107	0.0194		0.62657	0.66334	0.3466		1.2483	0.84885	0.1437	0.5511
	COMT	rs4680	22	18331271	A:G	0.493	1.14893	0.54188	0.035		0.88389	0.59397	0.1384		2.43949	1.31505	0.0694	0.1182		0.5015	0.6607	0.4493		1.78355	0.8713	0.0428	0.3559
	COMT	rs4646316	22	18332132	C:T	0.251	1.20426	0.60068	0.046		0.22184	0.70103	0.752		3.21407	1.13931	0.0066	0.0096		0.91439	0.7289	0.2119		1.30594	0.94937	0.1712	0.751
	COMT	rs165774	22	18332561	G:A	0.313	-1.43789	0.58675	0.0149		-1.26493	0.63668	0.0483		-1.75034	1.5044	0.2496	0.4335		-1.13514	0.69945	0.107		-1.62027	0.95094	0.0907	0.6267
	COMT	rs174696	22	18333176	T:C	0.234	-0.22275	0.65125	0.7326		0.65792	0.73106	0.3692		-3.52314	1.31892	0.0099	0.0064		0.00985	0.67736	0.9884		-0.73643	1.22613	0.5491	0.6971
	COMT	rs9332377	22	18335692	C:T	0.155	0.42481	0.68435	0.5353		0.4607	0.74356	0.5362		1.23482	1.78521	0.492	0.9873		-0.52646	0.83395	0.5289		1.6146	1.08297	0.1383	0.1316
	COMT	rs165728	22	18337023	T:C	0.07	-0.83768	1.09189	0.4436		-0.3201	1.29295	0.8047		-2.55125	2.02023	0.2119	0.5862		2.39881	1.26355	0.0598		-4.07928	1.7477	0.0211	0.0082
	COMT	rs165849	22	18338669	A:G	0.331	0.56184	0.54271	0.3015		0.65962	0.59608	0.2697		0.67264	1.35185	0.6207	0.8827		0.93298	0.67329	0.1682		0.42172	0.8436	0.618	0.668
	COMT	rs887199	22	18341955	G:A	0.17	0.45835	0.71848	0.524		0.66514	0.79788	0.4054		-0.26243	1.64181	0.8736	0.8165		1.99724	0.87629	0.0243		-0.89813	1.12064	0.4243	0.0661
	COMT	rs2239395	22	18342203	T:G	0.05	0.98771	1.12844	0.3822		0.7415	1.22006	0.544		3.03703	2.90627	0.3005	0.3602		0.43077	1.55236	0.7818		1.24547	1.61819	0.4428	0.782
	COMT	rs1110478	22	18342769	T:C	0.148	0.29211	0.76544	0.703		0.30662	0.86155	0.7223		-0.2838	1.6685	0.8655	0.9279		1.95853	0.96483	0.0443		-0.97076	1.16307	0.4054	0.079
	CYP11A	rs11635047	15	72414725	A:G	0.436	-0.12812	0.527	0.8081		-0.08502	0.60688	0.8887		-0.87119	1.09963	0.4316	0.9608		0.06442	0.6192	0.9173		0.07504	0.88192	0.9323	0.9131
	CYP11A	rs2279357	15	72417676	C:T	0.301	0.52319	0.59003	0.376		0.57485	0.68789	0.4043		-0.39243	1.22165	0.7492	0.924		-0.13496	0.70077	0.8476		1.33005	0.95326	0.1652	0.1833
	CYP11A	rs12916123	15	72426018	C:A	0.303	0.54204	0.59623	0.3641		0.61949	0.69702	0.3752		-0.39243	1.22165	0.7492	0.8982		-0.12968	0.70891	0.8551		1.34399	0.9613	0.1644	0.1813
	CYP11A	rs6495096	15	72427700	C:G	0.306	0.52141	0.58496	0.3735		0.60054	0.67739	0.3763		-0.39243	1.22165	0.7492	0.9257		-0.13496	0.70077	0.8476		1.2914	0.93561	0.1698	0.1882
	CYP11A	rs16968477	15	72449440	C:T	0.155	0.94365	0.7522	0.2107		0.90963	0.83546	0.2775		0.79263	1.75639	0.6536	0.888		0.23424	0.86967	0.7881		1.48808	1.26674	0.2422	0.307
	CYP11A	rs9806234	15	72450086	A:G	0.277	0.07138	0.60326	0.9059		0.10062	0.67554	0.8817		-0.43018	1.41811	0.7627	0.9015		0.33134	0.70388	0.6386		-0.03766	0.99811	0.97	0.8228
	CYP11A	rs4886595	15	72450318	A:C	0.188	0.09243	0.6589	0.8885		0.0194	0.73859	0.9791		-0.69753	1.45559	0.6337	0.8368		-0.28709	0.81772	0.7261		0.90794	1.04431	0.3862	0.419
	CYP11A	rs8039957	15	72451904	G:A	0.152	-0.3365	0.75796	0.6574		-0.31215	0.85462	0.7153		-1.49652	1.65407	0.3695	0.9011		-0.4246	1.02294	0.6787		0.08601	1.12742	0.9393	0.7311
	CYP11A	rs12438594	15	72454245	G:A	0.166	0.65092	0.74145	0.3808		0.55888	0.83006	0.5015		0.78958	1.68613	0.6414	0.8018		-0.18918	0.85033	0.8243		1.48808	1.26674	0.2422	0.1699
	CYP11A	rs3803463	15	72454562	G:A	0.073	-1.52108	1.05953	0.1522		-1.31465	1.10582	0.2358		-6.40878	3.92061	0.1077	0.5784		2.25164	1.59614	0.1607		-3.01312	1.47899	0.0436	0.021
	CYP11A	rs4598865	15	72457877	G:T	0.164	0.67024	0.74103	0.3665		0.57738	0.82993	0.4874		0.78958	1.68613	0.6414	0.813		-0.17989	0.84832	0.8324		1.48808	1.26674	0.2422	0.1777
	CYP11A	rs7172632	15	72462711	T:G	0.068	0.56521	1.14856	0.623		-0.40272	1.20055	0.7376		8.54145	4.31665	0.0529	0.0041		-0.12998	1.68047	0.9385		0.95711	1.60823	0.5527	0.7152
	CYP19A1	rs727479	15	49321839	A:C	0.363	-0.31287	0.55694	0.5747		-0.06346	0.61191	0.9175		-0.83105	1.32136	0.5319	0.4352		-1.20302	0.63654	0.0609		0.56073	0.94846	0.5554	0.0757
	CYP19A1	rs749292	15	49346023	G:A	0.442	-0.15029	0.55501	0.7868		-0.07006	0.60547	0.908		-0.66103	1.39689	0.6379	0.9113		0.18451	0.67417	0.7848		-0.64522	0.89743	0.4734	0.4955
	CYP1A1/CYP1A2	rs2606345	15	72804229	A:C	0.356	-0.13535	0.56438	0.8107		-0.48768	0.61615	0.4295		2.3273	1.38744	0.099	0.0505		0.43221	0.70443	0.5406		-0.68789	0.8718	0.4315	0.2792
	CYP1A1/CYP1A2	rs4886605	15	72813041	C:T	0.16	-0.34097	0.71696	0.6348		-0.31401	0.77093	0.6842		0.24834	2.08641	0.9057	0.8729		0.6967	0.88762	0.4339		-0.8648	1.11346	0.4387	0.256
	CYP1A1/CYP1A2	rs2472297	15	72814933	C:T	0.215	0.20403	0.63089	0.7466		-0.25869	0.70406	0.7137		1.22507	1.46641	0.407	0.3145		-0.05499	0.75746	0.9422		0.42035	1.00832	0.6774	0.7214
	CYP1A1/CYP1A2	rs762551	15	72828970	A:C	0.301	0.23991	0.5958	0.6875		-0.38515	0.67889	0.5711		1.68472	1.2425	0.1806	0.0389		0.85406	0.73502	0.2473		-0.30326	0.93624	0.7465	0.4684
	CYP1A1/CYP1A2	rs2470890	15	72834479	T:C	0.39	0.10062	0.56211	0.8581		-0.25089	0.63673	0.694		0.96938	1.20672	0.4252	0.1151		0.40283	0.69804	0.5648		-0.03237	0.8768	0.9706	0.9756
	CYP1B1	rs163077	2	38139109	C:T	0.267	0.11548	0.62926	0.8545		-0.05996	0.73121	0.9347		1.00721	1.31659	0.4475	0.9381		-0.36975	0.74746	0.6216		0.58908	1.03819	0.5714	0.5043
	CYP1B1	rs163078	2	38140449	C:T	0.372	0.89446	0.55274	0.1068		0.8174	0.63082	0.1965		1.66089	1.21518	0.1773	0.9467		0.77034	0.67601	0.2565		1.15899	0.87509	0.1876	0.69
	CYP1B1	rs163086	2	38146266	C:T	0.187	-0.74768	0.67783	0.271		-0.26047	0.74451	0.7268		-2.09819	1.66579	0.213	0.3446		-0.22522	0.80845	0.781		-1.33964	1.08319	0.2183	0.401
	CYP1B1	rs1800440	2	38151643	T:C	0.178	-0.39997	0.69857	0.5674		-0.64448	0.76884	0.4029		0.44365	1.67872	0.7926	0.6118		-0.39131	0.8316	0.6388		-0.3908	1.11726	0.7271	0.9791
	CYP1B1	rs162561	2	38152381	G:T	0.17	-0.0436	0.66061	0.9474		-0.1811	0.77436	0.8153		0.77674	1.34027	0.5645	0.9769		-0.87717	0.78569	0.2662		0.79296	1.11237	0.4772	0.2412
	CYP1B1	rs162557	2	38158955	G:A	0.234	0.23559	0.58578	0.6879		0.14581	0.67123	0.8282		0.91017	1.27892	0.4796	0.9359		0.09981	0.67527	0.8827		0.38563	0.99693	0.6995	0.7412
	CYP1B1	rs162556	2	38159958	A:G	0.493	-0.2192	0.52117	0.6744		-0.56667	0.57522	0.3257		1.09499	1.20059	0.3657	0.427		-0.82361	0.61456	0.1825		0.43921	0.86465	0.6123	0.234
	CYP1B1	rs10175338	2	38161147	G:T	0.275	0.49274	0.55646	0.3767		0.50944	0.61621	0.4093		-0.25918	1.33467	0.8467	0.8742		0.57952	0.71763	0.4208		0.3839	0.86265	0.657	0.8013
	CYP1B1	rs2447752	2	38167227	A:T	0.175	-0.75617	0.69146	0.2751		-0.39797	0.77073	0.6061		-1.6295	1.5757	0.3055	0.607		-0.25069	0.83241	0.7638		-1.13471	1.09544	0.3021	0.4674
	CYP1B1	rs17490770	2	38169323	C:A	0.041	-1.40399	1.29519	0.2793		-0.72657	1.59041	0.6483		-2.79388	2.29851	0.2293	0.6624		-0.16102	1.71371	0.9253		-2.55735	1.93394	0.1883	0.4012
	CYP1B1	rs149253	2	38171476	G:C	0.182	-0.7314	0.68344	0.2855		-0.37336	0.76075	0.6241		-1.84724	1.56375	0.2425	0.6149		-0.19784	0.82209	0.8102		-1.24993	1.08561	0.2516	0.4163
	CYP1B1	rs149148¶	2	38172144	A:G	0.455	-0.13339	0.51974	0.7976		-0.10008	0.57621	0.8623		0.35515	1.21658	0.7714	0.9036		0.20275	0.60883	0.7397		-0.48295	0.85929	0.575	0.5668
	CYP1B1	rs162330¶	2	38173000	A:C	0.453	-0.14821	0.53557	0.7822		-0.1195	0.59232	0.8403		0.17539	1.24489	0.8885	0.9092		0.25366	0.62643	0.6862		-0.51609	0.88576	0.5611	0.5314
	CYP1B1	rs162331¶	2	38173098	T:C	0.452	-0.13418	0.51847	0.796		-0.102	0.5761	0.8596		0.33039	1.20505	0.785	0.9054		0.17217	0.60576	0.7767		-0.48295	0.85929	0.575	0.5675
	CYP1B1	rs162550	2	38173267	G:C	0.265	0.30969	0.57247	0.589		0.0905	0.656	0.8904		1.41668	1.26105	0.2661	0.7607		0.26068	0.6571	0.6922		0.33973	0.97125	0.727	0.8084
	CYP21A2	rs396458	6	32113628	A:G	0.125	0.21313	0.89105	0.8111		-0.0452	0.98179	0.9633		1.64685	2.14909	0.4469	0.5626		0.24289	0.97811	0.8043		0.18123	1.64433	0.9124	0.9422
	CYP21A2	rs12525076	6	32115438	G:A	0.373	-1.08244	0.57425	0.0606		-0.70384	0.63523	0.2693		-2.01201	1.34246	0.1402	0.1572		-0.38191	0.7107	0.5921		-1.50306	0.89503	0.0955	0.2822
	CYP2C9	rs1819173	10	96670255	T:C	0.432	-0.14384	0.51906	0.7819		-0.32072	0.57024	0.5744		0.69386	1.20935	0.5684	0.4334		-0.17759	0.61382	0.7728		-0.32799	0.84392	0.6981	0.8867
	CYP2C9	rs7085745	10	96672504	T:C	0.215	0.5286	0.66234	0.4255		0.50432	0.76682	0.5115		0.97547	1.34606	0.4717	0.7855		0.57163	0.82132	0.4876		0.55626	1.02728	0.5891	0.9421
	CYP2C9	rs2475377	10	96680361	C:T	0.045	-1.76221	1.20155	0.1436		-1.86276	1.29698	0.1524		-0.3411	3.04346	0.9112	0.6319		-1.72392	1.4877	0.2486		-1.96509	1.86271	0.2933	0.9321
	CYP2C9	rs2253635	10	96690527	T:C	0.369	-0.16524	0.5339	0.7572		-0.28031	0.58875	0.6345		0.29575	1.22199	0.8096	0.6615		-0.17399	0.62356	0.7806		-0.30287	0.8796	0.7311	0.8835
	CYP2C9	rs4086116	10	96697192	C:T	0.202	-0.57134	0.67844	0.4004		-0.6777	0.75834	0.3725		-0.54181	1.51022	0.7211	0.8375		-0.85686	0.7763	0.2717		-0.07925	1.14114	0.9447	0.5433
	CYP2C9	rs2860968	10	96703571	T:C	0.131	-0.21917	0.79177	0.7821		-0.84251	0.8936	0.3468		1.4309	1.70399	0.4046	0.1964		-0.57717	0.93648	0.5387		0.18562	1.2909	0.8859	0.7001
	CYP2C9	rs9332197	10	96730898	T:C	0.054	-0.24358	1.00222	0.8082		-0.34077	1.16665	0.7705		-1.55543	1.99305	0.4384	0.9057		-0.92126	1.3349	0.4913		-0.33678	1.49542	0.8222	0.951
	CYP2C9	rs1057910	10	96731043	A:C	0.067	-0.90817	1.00947	0.3691		-0.15038	1.10397	0.8918		-4.1253	2.32303	0.0812	0.1384		-1.00378	1.1515	0.3849		-0.50715	1.71545	0.768	0.6757
	CYP2C9	rs1934967	10	96731416	C:T	0.207	0.12583	0.63672	0.8435		-0.52543	0.70872	0.4593		1.40339	1.41444	0.3254	0.0635		-0.49047	0.82289	0.5522		0.4132	0.953	0.6653	0.4968
	CYP2C9	rs9332214	10	96733098	T:C	0.057	-1.07349	1.10937	0.3341		-0.41345	1.19387	0.7295		-3.68779	2.89296	0.2079	0.2216		-0.82813	1.23547	0.5039		-0.86892	1.94214	0.6553	0.851
	CYP2C9	rs2298037	10	96736068	C:T	0.161	1.02604	0.7465	0.1704		1.53907	0.8246	0.0634		-1.32918	1.69542	0.4364	0.1017		1.43888	0.88967	0.1082		0.69184	1.18979	0.5619	0.645
	CYP2C9	rs9332238	10	96738482	G:A	0.2	-0.57134	0.67844	0.4004		-0.6777	0.75834	0.3725		-0.54181	1.51022	0.7211	0.8375		-0.85686	0.7763	0.2717		-0.07925	1.14114	0.9447	0.5433
	CYP2C9	rs1057911	10	96738727	A:T	0.068	-0.91032	1.01142	0.3689		-0.1548	1.10678	0.8889		-4.1253	2.32303	0.0812	0.1394		-1.01302	1.15532	0.3822		-0.50715	1.71545	0.768	0.6744
	CYP2C9	rs1505	10	96740749	G:C	0.366	0.1901	0.57942	0.7431		0.42073	0.64454	0.5146		-1.09901	1.27366	0.392	0.3002		0.2368	0.67451	0.7261		0.33992	0.95128	0.7214	0.8916
	CYP2C9	rs2185570	10	96741260	T:C	0.13	-0.20607	0.79653	0.7961		-0.84404	0.90098	0.3499		1.4309	1.70399	0.4046	0.2001		-0.57717	0.93648	0.5387		0.24288	1.30554	0.8527	0.6871
	CYP2C9	rs12778431	10	96746121	C:G	0.213	0.5176	0.65374	0.4292		0.36761	0.76659	0.632		1.04813	1.30897	0.4267	0.5831		0.49859	0.80013	0.5343		0.49682	1.02668	0.6292	0.9997
	CYP3A4	rs12333983	7	99192050	T:A	0.116	0.00499	0.91945	>0.99		0.05336	1.00667	0.9578		-0.82749	2.20203	0.7085	0.8061		0.11719	1.11772	0.9167		0.34723	1.48732	0.8158	0.8943
	CYP3A4	rs2242480	7	99199402	C:T	0.106	-0.41745	0.99165	0.6741		-0.06576	1.07274	0.9512		-2.09742	2.56747	0.4175	0.4253		0.23263	1.23496	0.8509		-0.57961	1.55576	0.7101	0.5729
	CYP3A4	rs4646437	7	99203019	G:A	0.108	-1.09042	0.9472	0.2506		-1.08004	1.02777	0.2945		-0.86853	2.40252	0.7191	0.9477		-0.82218	1.19942	0.4942		-1.10835	1.47286	0.453	0.7371
	ESR1	rs2077647	6	152170770	T:C	0.487	0.6733	0.55282	0.2243		-0.39752	0.63277	0.5305		3.92175	1.05612	0.0005	0.0032		-0.52667	0.66715	0.4313		1.57563	0.88895	0.0786	0.0735
	ESR1	rs9340799	6	152205074	A:G	0.347	0.13216	0.60742	0.8279		-0.45561	0.70286	0.5175		1.64957	1.22331	0.1829	0.2058		-0.33518	0.71726	0.641		0.55588	1.00484	0.581	0.4672
	ESR1	rs9479130	6	152210149	A:C	0.464	0.60368	0.58415	0.3023		-0.282	0.66566	0.6723		3.26858	1.2203	0.0097	0.013		-0.50368	0.69403	0.4693		1.5199	0.94304	0.1093	0.0714
	ESR1	rs1801132	6	152307215	C:G	0.223	0.84584	0.64509	0.1909		0.90771	0.72228	0.2102		-0.16847	1.52476	0.9124	0.3071		0.38547	0.75191	0.609		1.45565	1.06406	0.1736	0.5883
	ESR1	rs728524	6	152345130	A:G	0.024	-0.41379	1.85941	0.8241		0.02473	1.93796	0.9898		-1.26417	6.96114	0.8565	0.5834		0.09676	2.07796	0.9629		-0.07128	3.32468	0.9829	0.8708
	ESR1	rs2228480	6	152461788	G:A	0.174	-0.24589	0.67635	0.7165		-0.42102	0.73791	0.5689		0.20836	1.62144	0.8982	0.6385		0.89142	0.78147	0.2561		-1.22447	1.12885	0.28	0.1601
	ESR1	rs3798577	6	152462823	T:C	0.462	0.3609	0.50941	0.4793		0.29147	0.56766	0.6082		0.47937	1.14483	0.677	0.7659		0.25099	0.59906	0.6759		0.68511	0.84428	0.4185	0.6248
	ESR1	rs3798758	6	152463547	C:A	0.038	0.18846	1.63505	0.9083		0.0582	1.82732	0.9746		0.31035	3.96731	0.9379	0.879		-0.27311	1.70669	0.8731		0.87517	3.27506	0.7897	0.9799
	ESR1	rs2747648	6	152464028	T:C	0.03	2.15056	1.54693	0.1656		1.97635	1.58132	0.2127		8.19983	6.67453	0.2244	0.5282		2.99918	1.75765	0.0903		2.00203	2.62326	0.4467	0.7462
	ESR1	rs1062577	6	152465598	T:A	0.081	-0.89167	1.04349	0.3936		-0.84617	1.17411	0.4719		-1.2803	2.2712	0.5752	0.9787		-1.02707	1.21056	0.3977		-0.58493	1.76584	0.741	0.7593
	ESR1	rs12681	6	152485082	C:T	0.203	0.17426	0.67194	0.7956		0.23795	0.762	0.7551		0.03263	1.43309	0.9819	0.8934		-0.4039	0.86092	0.6397		0.1874	1.05137	0.8588	0.8005
	ESR1	rs2250122	6	152485161	G:T	0.245	-0.04891	0.60695	0.9358		-0.01131	0.68532	0.9868		0.54078	1.31886	0.6833	0.9859		0.13331	0.68859	0.8468		-0.30373	1.04073	0.7708	0.8187
	ESR1	rs2295190	6	152485437	G:T	0.134	-0.12146	0.69686	0.8618		-0.19454	0.75531	0.797		-0.73827	1.73999	0.673	0.7766		-0.18646	0.85585	0.8279		0.11451	1.09779	0.9171	0.877
	ESR2	rs1152589	14	63753679	T:A	0.48	0.04407	0.54345	0.9354		-0.33961	0.60197	0.5732		2.02561	1.30483	0.1262	0.2455		-0.37223	0.65445	0.5705		0.55328	0.8631	0.5226	0.3996
	ESR2	rs8020646	14	63761073	A:G	0.075	1.99176	1.17371	0.0908		2.53376	1.37877	0.0675		-0.26922	2.25483	0.9054	0.5289		2.79038	1.63817	0.0908		2.29424	1.74853	0.1917	0.8717
	ESR2	rs12434245	14	63761606	C:T	0.062	-0.30457	1.15033	0.7914		0.26846	1.27193	0.833		-2.94745	2.77307	0.2924	0.3572		-0.50315	1.51056	0.7396		-0.50956	1.71823	0.7673	0.7633
	ESR2	rs2772163	14	63763138	G:A	0.313	-0.02877	0.57898	0.9604		-0.32638	0.67042	0.6269		0.1409	1.2	0.9069	0.6225		-0.22493	0.67593	0.7398		-0.05844	0.96597	0.9518	0.8103
	ESR2	rs944046	14	63770052	A:G	0.436	-0.08941	0.56496	0.8744		-0.00221	0.62709	0.9972		0.25426	1.3451	0.8508	0.6893		-0.2413	0.6842	0.7249		0.16546	0.90773	0.8556	0.7808
	ESR2	rs1256064	14	63770492	A:G	0.125	0.77343	0.94071	0.4117		0.77331	1.05534	0.4645		-0.30818	2.05716	0.8815	0.8991		0.19649	1.17112	0.867		1.74124	1.48674	0.2436	0.3955
	ESR2	rs1256063	14	63771970	G:A	0.065	-0.21936	1.0332	0.832		-0.1622	1.12877	0.8859		0.06724	2.49506	0.9786	0.8734		1.15976	1.29697	0.3728		-1.91242	1.60028	0.2341	0.1359
	ESR2	rs1256062	14	63773071	T:C	0.13	0.43413	0.87638	0.6207		0.43201	0.97031	0.6566		-0.66056	1.99733	0.7421	0.9402		0.00288	1.09583	0.9979		1.14457	1.36686	0.4038	0.4927
	ESR2	rs2274705	14	63786382	A:C	0.093	1.15261	1.01262	0.256		1.38018	1.13917	0.227		-0.61236	2.16706	0.7786	0.6731		1.79041	1.3371	0.1828		1.1875	1.53375	0.4401	0.7287
	ESR2	rs12435857	14	63793278	G:A	0.425	-0.14355	0.5635	0.7991		0.02765	0.63005	0.965		-0.75733	1.29062	0.5597	0.5956		0.39178	0.70559	0.5796		-0.86892	0.88014	0.3253	0.2478
	ESR2	rs8003490	14	63795122	G:A	0.069	0.92149	1.12017	0.4114		1.24866	1.29379	0.3356		-1.19098	2.22828	0.5951	0.4821		1.71667	1.41384	0.2268		0.87191	1.76115	0.6213	0.67
	ESR2	rs1256044	14	63803780	A:G	0.436	-0.10598	0.57363	0.8536		-0.19947	0.62519	0.75		0.91693	1.43253	0.5248	0.8346		-0.36881	0.69319	0.5956		0.27869	0.91279	0.7606	0.5784
	ESR2	rs1269056	14	63813643	C:T	0.433	-0.08705	0.57799	0.8804		-0.1277	0.63303	0.8403		0.83282	1.42806	0.5622	0.9088		-0.36343	0.70412	0.6066		0.27013	0.9118	0.7675	0.5639
	ESR2	rs1256030	14	63816923	G:A	0.46	0.0643	0.57213	0.9106		-0.02017	0.62455	0.9743		1.38597	1.41581	0.3319	0.7007		-0.26295	0.70448	0.7096		0.38841	0.89268	0.6642	0.5393
	ESR2	rs17179740	14	63826504	G:A	0.417	0.16678	0.57793	0.7731		0.19574	0.63237	0.7572		-0.75927	1.48715	0.6117	0.7479		0.24853	0.71787	0.7297		0.09686	0.89996	0.9145	0.868
	ESR2	rs7159462	14	63828629	C:T	0.064	-0.92478	1.12219	0.4106		-0.50467	1.23506	0.6832		-2.94745	2.77307	0.2924	0.5117		0.09882	1.4626	0.9462		-1.96136	1.67504	0.2437	0.2711
	ESR2	rs1887994	14	63830364	C:A	0.084	-0.78525	0.94938	0.4089		-1.13178	1.08145	0.2965		0.46186	1.9898	0.8173	0.4132		-0.12505	1.16584	0.9147		-1.33999	1.50876	0.376	0.4912
	ESR2	rs2987983	14	63833406	A:G	0.333	0.31412	0.57844	0.5875		0.48917	0.64353	0.448		-0.79402	1.34657	0.5578	0.5493		0.13841	0.69634	0.8427		0.48865	0.92817	0.5994	0.7393
	ESR2	rs3020443	14	63862093	T:G	0.263	0.23191	0.61049	0.7043		0.44772	0.67678	0.509		-0.65917	1.43365	0.6475	0.4178		-0.01807	0.74681	0.9807		0.33369	0.96823	0.7309	0.7882
	ESR2	rs1256114	14	63879758	G:A	0.129	-0.71137	0.88098	0.4201		-0.57796	0.95884	0.5473		-1.57053	2.26955	0.4918	0.9279		-0.99143	1.09584	0.3672		-0.68215	1.36923	0.6192	0.9005
	ESR2	rs1256112	14	63884064	T:C	0.418	0.20704	0.58127	0.722		0.11709	0.64352	0.8558		0.82483	1.31391	0.5328	0.837		-0.18167	0.69588	0.7944		0.58507	0.92507	0.5282	0.4101
	ESR2	rs1256110	14	63886610	A:G	0.486	0.01402	0.56903	0.9804		-0.26958	0.62383	0.6661		1.21946	1.35982	0.3737	0.3382		-0.02611	0.68815	0.9698		0.072	0.89895	0.9363	0.8702
	HSD17B1	rs2071046	17	37943139	C:G	0.216	0.46911	0.67165	0.4855		0.18505	0.74111	0.8031		1.75758	1.55213	0.263	0.5886		0.1808	0.81712	0.8253		0.91507	1.05445	0.3871	0.7231
	HSD17B1	rs597255	17	37958626	T:C	0.475	-1.04227	0.52998	0.0502		-1.00289	0.59291	0.0922		-1.02257	1.20752	0.4008	0.9423		0.07822	0.62204	0.9001		-2.24431	0.86005	0.0101	0.0396
	HSD17B1	rs2676530	17	37959481	C:T	0.274	0.40095	0.59897	0.5038		0.56284	0.68661	0.4134		-0.48329	1.26971	0.7049	0.486		-0.79265	0.69853	0.2586		1.64437	1.00441	0.1041	0.0278
	HSD17B1	rs676387	17	37959799	C:A	0.255	1.07353	0.60162	0.0755		0.88794	0.64764	0.1718		2.36678	1.5456	0.1313	0.4637		0.93694	0.73945	0.2073		1.46795	0.96714	0.1314	0.8734
	HSD17B1	rs12602084	17	37965295	C:T	0.421	-0.88977	0.53565	0.0978		-0.78225	0.59906	0.193		-1.24229	1.22269	0.314	0.8161		0.17405	0.63467	0.7843		-1.93591	0.85953	0.0259	0.0661
	HSD17B2	rs4404064	16	80611000	A:G	0.069	0.41678	1.03271	0.6868		-0.38612	1.15463	0.7384		3.59169	2.2861	0.1219	0.1115		0.29912	1.29191	0.8173		0.31456	1.58459	0.8429	0.9793
	HSD17B2	rs4291899	16	80622339	G:T	0.081	0.11959	0.96488	0.9014		1.14572	1.08033	0.2901		-2.90605	2.17347	0.1866	0.0734		0.25385	1.16684	0.8281		0.21555	1.55947	0.8903	0.9811
	HSD17B2	rs8059915	16	80630245	G:C	0.409	0.19732	0.52253	0.706		0.02684	0.57997	0.9631		0.77615	1.20039	0.5206	0.3612		0.31892	0.64153	0.6199		0.06975	0.83446	0.9335	0.8793
	HSD17B2	rs11648233	16	80632818	A:C	0.426	0.28874	0.51766	0.5774		0.10155	0.57467	0.8599		0.73977	1.19967	0.54	0.4416		0.55641	0.61913	0.3704		0.02391	0.83589	0.9772	0.6845
	HSD17B2	rs4243229	16	80643099	G:A	0.016	0.63196	2.61762	0.8094		1.69014	2.82579	0.5504		-4.1709	6.72489	0.5376	0.694		-2.29517	5.33763	0.6679		1.33214	3.26691	0.6841	0.6956
	HSD17B2	rs2966245	16	80663800	A:G	0.431	0.05505	0.52401	0.9164		0.10676	0.58392	0.8551		-0.0497	1.17784	0.9665	0.8864		0.1603	0.64232	0.8033		-0.04667	0.83183	0.9553	0.8666
	HSD17B2	rs2042429	16	80670972	T:C	0.457	0.10327	0.5424	0.8491		0.10939	0.60235	0.8561		0.50735	1.27454	0.6921	0.8111		0.21356	0.67961	0.7538		-0.10519	0.84919	0.9016	0.7539
	HSD17B2	rs723012	16	80676273	C:T	0.325	0.27133	0.53462	0.6122		0.42477	0.59132	0.4733		-1.20215	1.26941	0.3478	0.3549		0.60573	0.64897	0.3523		0.13683	0.89979	0.8794	0.6802
	HSD17B2	rs8191225	16	80682500	T:C	0.053	-0.5228	1.12614	0.6428		-0.68882	1.18381	0.5613		0.44441	3.53711	0.9005	0.5768		-0.30114	1.29879	0.817		-0.76543	1.8686	0.6827	0.9596
	HSD17B2	rs2966249	16	80683496	C:T	0.357	0.15223	0.53544	0.7764		0.25471	0.59605	0.6696		-1.15187	1.25179	0.3616	0.4965		0.71859	0.66637	0.2828		-0.09439	0.86455	0.9132	0.5147
	HSD17B2	rs9934209	16	80684331	G:C	0.376	0.10258	0.53893	0.8492		0.13269	0.59613	0.8241		-0.67099	1.29152	0.6055	0.6926		0.86243	0.65707	0.1916		-0.29121	0.88408	0.7424	0.3207
	HSD17B2	rs2955163	16	80685698	G:C	0.062	-0.15453	1.28347	0.9043		-0.01761	1.43852	0.9902		0.63727	2.80795	0.8213	0.9558		2.11974	1.72156	0.2204		-1.34269	1.897	0.4803	0.1362
	HSD17B2	rs1364285	16	80685844	G:C	0.374	0.06058	0.53275	0.9096		0.09436	0.59344	0.8738		-0.8129	1.23498	0.5131	0.6878		0.76851	0.65585	0.2434		-0.27042	0.86601	0.7553	0.3428
	HSD17B2	rs2955162	16	80686278	C:T	0.262	0.08901	0.58701	0.8796		-0.0649	0.6611	0.9219		-0.65039	1.37603	0.6384	0.981		0.60404	0.7021	0.3912		-0.16766	0.95999	0.8616	0.6012
	HSD17B2	rs1424151	16	80686853	A:G	0.042	0.89713	1.575	0.5694		1.3232	1.83733	0.4722		1.66918	3.10405	0.5929	0.7219		3.06186	1.92622	0.1143		-0.5317	2.51275	0.8327	0.2184
	HSD17B2	rs8191248	16	80689789	G:C	0.316	0.22859	0.5439	0.6746		0.33626	0.60299	0.5777		-1.44212	1.31207	0.2765	0.4484		0.54261	0.65534	0.4092		0.12392	0.91776	0.8928	0.7831
	HSD17B2	rs4889459	16	80691579	T:C	0.491	0.19116	0.54866	0.7278		0.26052	0.606	0.6677		-0.85604	1.29664	0.5119	0.5112		0.50506	0.65312	0.4407		0.27103	0.90283	0.7645	0.7301
	HSD17B2	rs10514524	16	80692896	T:A	0.473	-0.38366	0.54784	0.4843		-0.25623	0.60661	0.6732		0.12289	1.26766	0.9231	0.9531		-0.7277	0.65251	0.2668		-0.27664	0.89527	0.7578	0.6733
	HSD17B2	rs3887358	16	80694067	T:C	0.114	0.69691	0.86363	0.4204		1.08631	0.99011	0.2738		0.25234	1.81231	0.8898	0.4427		1.25098	1.04113	0.2317		0.48427	1.36913	0.7241	0.5192
	HSD17B2	rs1364283	16	80694153	T:G	0.489	0.36989	0.53396	0.4891		0.2659	0.59218	0.6539		-0.35214	1.23417	0.7765	0.9752		0.72869	0.6186	0.2409		0.08984	0.90151	0.9208	0.5958
	HSD17B2	rs11649253	16	80694856	A:G	0.044	0.24769	1.34641	0.8542		0.66928	1.49464	0.6548		-0.10109	3.20131	0.9749	0.5902		-0.08825	1.60745	0.9563		0.9268	2.19368	0.6733	0.799
	HSD17B2	rs10514527	16	80695143	A:C	0.337	0.18426	0.54943	0.7376		-0.10889	0.60883	0.8582		-0.33358	1.33308	0.8034	0.669		0.28921	0.63213	0.6481		0.1409	0.94905	0.8822	0.9293
	HSD17B2	rs11643002	16	80695955	A:G	0.367	0.15382	0.54465	0.7778		-0.09766	0.60363	0.8716		-0.06256	1.29879	0.9618	0.6858		0.18876	0.64597	0.7706		0.22647	0.91157	0.8042	0.9534
	HSD17B2	rs9923501	16	80698062	T:C	0.074	0.95795	1.06842	0.3707		1.49846	1.21928	0.2204		0.05042	2.22831	0.982	0.3153		1.87495	1.22982	0.1297		0.66176	1.80932	0.7151	0.4626
	HSD17B4	rs2457221	5	118789440	C:T	0.484	0.81518	0.53547	0.1291		0.68283	0.59225	0.2503		1.10758	1.23074	0.3723	0.5915		0.61334	0.66363	0.3571		0.97282	0.86415	0.2623	0.5454
	HSD17B4	rs2455466	5	118789924	G:A	0.303	-1.04234	0.61006	0.0887		-0.94583	0.71296	0.1861		-1.48539	1.18055	0.2136	0.7215		-1.55244	0.74354	0.0387		-0.51492	0.97336	0.5977	0.5554
	HSD17B4	rs32646	5	118810629	T:C	0.378	-0.69675	0.5447	0.2019		-0.77403	0.6182	0.2119		-0.86701	1.15852	0.4574	0.9412		-1.15547	0.6563	0.0806		-0.19851	0.88386	0.8226	0.5447
	HSD17B4	rs10478424	5	118816919	A:T	0.239	0.53502	0.63272	0.3985		0.63489	0.69636	0.3629		0.68626	1.45955	0.64	0.9003		1.43985	0.74878	0.0566		-0.28423	1.04036	0.7851	0.1928
	HSD17B4	rs6897978	5	118817237	A:G	0.216	0.63889	0.66019	0.334		0.80947	0.72966	0.2685		0.37819	1.48504	0.7999	0.8219		1.36533	0.77131	0.079		0.02227	1.09114	0.9837	0.3621
	HSD17B4	rs11749784	5	118820620	A:G	0.216	0.19992	0.65677	0.761		0.26749	0.717	0.7095		0.12027	1.55877	0.9388	0.9052		1.05351	0.76364	0.17		-0.56806	1.09082	0.6034	0.2288
	HSD17B4	rs11748477	5	118824040	A:G	0.072	-0.4135	1.01617	0.6844		-0.99281	1.11875	0.3759		1.17486	2.341	0.6177	0.2781		0.6797	1.18671	0.5678		-1.08374	1.68126	0.5203	0.3973
	HSD17B4	rs25640	5	118839432	G:A	0.449	-0.24425	0.52636	0.643		-0.08239	0.59167	0.8894		-0.5143	1.13456	0.6521	0.6316		-0.36385	0.63678	0.5687		-0.14162	0.86851	0.8707	0.941
	HSD17B4	rs2678070	5	118840079	G:A	0.498	-0.00495	0.54642	0.9928		-0.3254	0.60981	0.5942		0.67762	1.24717	0.5891	0.314		0.13268	0.66299	0.8417		-0.23659	0.90366	0.7939	0.9718
	HSD17B4	rs463513	5	118841215	G:A	0.498	-0.04351	0.54511	0.9364		-0.3254	0.60981	0.5942		0.25937	1.22053	0.8325	0.3861		0.13268	0.66299	0.8417		-0.31588	0.89821	0.7256	0.9766
	HSD17B4	rs7737181	5	118847574	G:C	0.455	0.11584	0.52323	0.825		-0.10964	0.58024	0.8503		0.5128	1.22524	0.6772	0.6353		0.50513	0.63726	0.4294		-0.36131	0.85584	0.6736	0.4923
	HSD17B4	rs12653702	5	118852950	G:C	0.084	-0.10372	1.01228	0.9185		0.16031	1.184	0.8924		-0.51299	1.94107	0.7925	0.634		0.77365	1.09888	0.4826		-0.93007	1.82179	0.6105	0.4165
	HSD17B4	rs382719	5	118860744	C:T	0.431	0.06092	0.53189	0.9089		-0.04622	0.58855	0.9375		-0.00659	1.23282	0.9958	0.7561		-0.07574	0.63794	0.9057		-0.02492	0.88255	0.9775	0.6645
	HSD17B4	rs17453681	5	118872179	C:G	0.14	0.57336	0.76492	0.4542		0.97432	0.83874	0.2467		-0.64759	1.81607	0.7227	0.4012		1.07041	0.86759	0.2194		-0.14465	1.32988	0.9135	0.4299
	HSD17B4	rs10064000	5	118886378	G:C	0.352	-0.36397	0.57639	0.5283		-0.25736	0.67189	0.7021		-0.30276	1.13624	0.7909	0.7188		-0.98948	0.71399	0.1681		0.26687	0.92671	0.7738	0.4195
	HSD17B4	rs491526	5	118887557	T:A	0.065	2.1722	1.1091	0.0512		2.48065	1.36675	0.0709		1.86421	2.12353	0.3838	0.6179		0.08846	1.23494	0.943		4.46189	1.96663	0.0249	0.0395
	HSD17B4	rs3797368	5	118887857	A:G	0.327	-0.62026	0.57676	0.2831		-0.66241	0.6773	0.3292		-0.33232	1.10315	0.7643	0.9542		-1.18722	0.71402	0.0987		-0.05864	0.92768	0.9497	0.4917
	HSD17B4	rs17145454	5	118888837	T:C	0.077	-0.41858	0.99936	0.6757		-1.03984	1.11161	0.3506		1.51875	2.25717	0.5038	0.2718		0.58253	1.1538	0.6145		-1.11091	1.67501	0.5083	0.3973
	HSD17B4	rs11740179	5	118889612	A:G	0.394	-0.49702	0.54195	0.3599		-0.75044	0.62943	0.2345		0.16823	1.08124	0.8769	0.5041		-0.71781	0.66682	0.2837		-0.15827	0.8641	0.8549	0.8224
	HSD17B4	rs2636961	5	118890870	T:C	0.429	0.1072	0.53511	0.8414		-0.02047	0.59308	0.9725		0.05671	1.24554	0.9638	0.6968		-0.07355	0.64808	0.9098		0.10255	0.87821	0.9072	0.6154
	HSD17B4	rs442923	5	118896492	C:G	0.139	-0.18806	0.78082	0.8099		-0.03398	0.86747	0.9688		-2.42939	1.99056	0.2274	0.3177		0.44417	0.90599	0.6248		-0.85697	1.29448	0.5091	0.4706
	HSD17B4	rs3797371	5	118897663	A:G	0.128	0.76769	0.80709	0.3423		1.0705	0.88466	0.2276		-0.28357	1.94225	0.8844	0.6389		1.30491	0.94912	0.1715		-0.02058	1.33788	0.9877	0.3659
	HSD17B4	rs3850201	5	118903873	C:T	0.076	-0.41858	0.99936	0.6757		-1.03984	1.11161	0.3506		1.51875	2.25717	0.5038	0.2718		0.58253	1.1538	0.6145		-1.11091	1.67501	0.5083	0.3973
	HSD17B4	rs17388769	5	118904980	C:T	0.143	-0.53377	0.73915	0.4708		-0.57154	0.78635	0.4681		0.25736	2.11873	0.9038	0.3376		0.6002	0.95204	0.5295		-1.43472	1.14067	0.2106	0.3815
	HSD17B5/AKR1C3	rs10795241	10	5094290	T:C	0.32	-0.80635	0.556	0.1481		-0.87213	0.61636	0.1586		-1.79327	1.30317	0.1743	0.9686		-0.85428	0.70404	0.2271		-1.04281	0.84888	0.2214	0.8036
	HSD17B5/AKR1C3	rs10904408	10	5094485	T:G	0.116	-0.56154	0.80766	0.4875		-0.96672	0.95753	0.3138		-0.34804	1.55693	0.8239	0.6129		-0.61057	0.97676	0.533		-0.3884	1.30005	0.7656	0.9717
	HSD17B5/AKR1C3	rs2211623	10	5095141	T:G	0.031	1.1179	1.53427	0.4668		1.9723	1.99408	0.3238		-1.28028	2.50154	0.6108	0.3814		0.88958	1.92481	0.6447		2.44083	2.42875	0.3167	0.8359
	HSD17B5/AKR1C3	rs11815946	10	5098273	G:A	0.195	1.05387	0.64246	0.1021		1.07282	0.69611	0.1248		2.04835	1.65697	0.2215	0.675		1.42387	0.78696	0.0726		0.86271	1.00278	0.3911	0.8797
	HSD17B5/AKR1C3	rs4881390	10	5098821	C:G	0.285	0.06312	0.57069	0.912		0.25138	0.63272	0.6915		-0.39333	1.32354	0.7674	0.3956		-0.09711	0.67406	0.8857		0.19336	0.92461	0.8347	0.8991
	HSD17B5/AKR1C3	rs2105451	10	5099092	A:G	0.47	0.07829	0.5178	0.8799		0.05725	0.57285	0.9205		0.75283	1.20041	0.5332	0.99		-0.24979	0.62607	0.6905		0.45132	0.81477	0.5806	0.6027
	HSD17B5/AKR1C3	rs4881394	10	5103711	T:C	0.316	-0.82227	0.57326	0.1526		-0.90798	0.65255	0.1656		-2.09012	1.27187	0.1063	0.9062		-0.49316	0.72843	0.4996		-1.20234	0.87001	0.1693	0.4688
	HSD17B5/AKR1C3	rs1937908	10	5104693	G:A	0.214	-0.10488	0.68234	0.878		-0.4836	0.79195	0.5421		0.93109	1.41126	0.5121	0.5372		-0.36835	0.74918	0.6238		0.45461	1.22713	0.7116	0.3868
	HSD17B5/AKR1C3	rs2105450	10	5105907	G:T	0.308	-0.23477	0.59948	0.6957		-0.22914	0.69385	0.7416		-0.0701	1.17919	0.9528	0.8446		0.34989	0.65907	0.5964		-1.06797	1.04719	0.3097	0.2348
	HSD17B5/AKR1C3	rs10752001	10	5108845	T:C	0.157	-0.38739	0.78675	0.6228		-0.16939	0.89676	0.8504		-0.68768	1.63331	0.6754	0.3897		-0.80323	0.9013	0.3745		0.11258	1.34859	0.9336	0.7174
	HSD17B5/AKR1C3	rs11252920	10	5109093	C:A	0.287	-0.30243	0.57375	0.5985		-0.12703	0.64831	0.8448		-1.0001	1.39808	0.4774	0.3743		0.10938	0.67801	0.8721		-0.63862	0.93536	0.4959	0.5101
	HSD17B5/AKR1C3	rs7901781	10	5109544	T:C	0.166	-0.56893	0.75078	0.4492		-0.37743	0.84824	0.6568		-0.93682	1.60036	0.5606	0.4079		-0.95845	0.87558	0.2756		-0.15772	1.25936	0.9005	0.7649
	HSD17B5/AKR1C3	rs7898263	10	5111206	C:T	0.164	-0.55817	0.74936	0.457		-0.37111	0.84609	0.6614		-0.93682	1.60036	0.5606	0.402		-0.93857	0.86998	0.2826		-0.15772	1.25936	0.9005	0.7743
	HSD17B5/AKR1C3	rs11597709	10	5112426	G:A	0.064	-0.85789	1.02266	0.4023		-0.98989	1.2038	0.4118		-0.40856	2.14664	0.8497	0.9238		0.75146	1.27665	0.5571		-3.02938	1.58306	0.0578	0.0495
	HSD17B5/AKR1C3	rs6601900	10	5113136	G:A	0.424	-0.41179	0.5223	0.4311		-0.209	0.59738	0.7268		-0.82625	1.12834	0.4671	0.2358		-0.08245	0.63187	0.8964		-0.64445	0.83135	0.4396	0.4724
	HSD17B5/AKR1C3	rs10795243	10	5113269	G:C	0.24	-0.33171	0.64813	0.6092		-1.01847	0.72413	0.161		1.55062	1.40857	0.2758	0.0452		0.10533	0.79937	0.8954		-0.44462	1.04991	0.6726	0.7266
	HSD17B5/AKR1C3	rs6601901	10	5113507	T:G	0.331	0.59994	0.54222	0.2695		0.64985	0.61158	0.2892		0.31056	1.21197	0.7987	0.801		-0.01408	0.65052	0.9828		0.93784	0.87934	0.2881	0.3096
	HSD17B5/AKR1C3	rs10904411	10	5114755	C:T	0.159	-0.52352	0.76806	0.4961		-0.37111	0.84609	0.6614		-0.81841	1.77888	0.6473	0.4361		-0.8964	0.90377	0.3231		-0.152	1.27255	0.9051	0.7842
	HSD17B5/AKR1C3	rs11252932	10	5121180	A:G	0.189	0.55487	0.64172	0.388		0.13956	0.70752	0.8438		2.52211	1.4941	0.0971	0.0884		0.04112	0.74736	0.9562		0.78799	1.06585	0.461	0.5034
	HSD17B5/AKR1C3	rs17134288	10	5122588	C:T	0.343	0.65749	0.53222	0.2178		0.76048	0.60747	0.212		0.13574	1.14489	0.9061	0.9988		0.02312	0.63659	0.9711		1.00649	0.86265	0.2454	0.3041
	HSD17B5/AKR1C3	rs12529	10	5126651	C:G	0.436	-0.45937	0.53164	0.3883		-0.60841	0.5889	0.3027		0.71064	1.27229	0.5787	0.4151		0.02414	0.65733	0.9708		-0.73356	0.8355	0.3815	0.4742
	HSD17B5/AKR1C3	rs1937843	10	5126915	A:G	0.34	0.63369	0.52706	0.2303		0.76609	0.60083	0.2037		0.1561	1.14404	0.892	0.9471		0.05912	0.63789	0.9263		0.93731	0.84711	0.2705	0.3402
	HSD17B5/AKR1C3	rs17396032	10	5127846	A:G	0.064	-0.40613	1.15054	0.7244		0.18322	1.26893	0.8853		-2.79105	2.61978	0.2913	0.291		0.04228	1.40243	0.976		-0.73294	1.82628	0.6888	0.5803
	HSD17B5/AKR1C3	rs2801883	10	5129003	T:C	0.437	-0.43651	0.53285	0.4134		-0.59244	0.59115	0.3174		0.71064	1.27229	0.5787	0.4265		0.05751	0.66025	0.9307		-0.73356	0.8355	0.3815	0.4436
	HSD17B5/AKR1C3	rs12387	10	5129685	A:G	0.166	-0.55013	0.74924	0.4634		-0.37111	0.84609	0.6614		-0.99306	1.58541	0.5336	0.4087		-0.91421	0.89967	0.3114		-0.15819	1.21657	0.8967	0.781
	HSD17B5/AKR1C3	rs7076063	10	5130259	A:G	0.206	-0.32703	0.69254	0.6371		-0.79068	0.75745	0.2977		1.43965	1.64443	0.3851	0.1062		0.10902	0.85131	0.8983		-0.55682	1.11449	0.6182	0.643
	HSD17B5/AKR1C3	rs10508293	10	5131137	A:G	0.205	-0.32703	0.69254	0.6371		-0.79068	0.75745	0.2977		1.43965	1.64443	0.3851	0.1062		0.10902	0.85131	0.8983		-0.55682	1.11449	0.6182	0.643
	HSD17B5/AKR1C3	rs1937841	10	5131289	G:A	0.107	0.24835	0.95309	0.7946		-0.04083	1.06463	0.9694		0.68877	2.08481	0.7424	0.7686		-0.03756	1.11607	0.9732		0.52077	1.58703	0.7433	0.8895
	HSD17B5/AKR1C3	rs4881400	10	5134037	T:G	0.256	-0.26311	0.67469	0.6969		-0.83995	0.7538	0.2664		0.85805	1.53588	0.5786	0.1772		0.58816	0.81026	0.4692		-0.89405	1.10781	0.4211	0.2834
	HSD17B5/AKR1C3	rs3750566	10	5134523	A:G	0.197	-0.40235	0.71649	0.5749		-0.97548	0.78924	0.2178		1.43965	1.64443	0.3851	0.0918		0.12762	0.85423	0.8815		-0.84971	1.18654	0.4751	0.504
	HSD17B5/AKR1C3	rs11252943	10	5135606	T:A	0.235	-0.40418	0.59877	0.5002		-0.20224	0.66756	0.7622		-0.33526	1.45686	0.8188	0.5642		-0.01198	0.70352	0.9864		-0.65083	0.97591	0.506	0.5976
	HSD17B5/AKR1C3	rs9888062	10	5137044	T:C	0.236	-0.22312	0.59184	0.7065		-0.01621	0.66018	0.9804		-0.18672	1.4513	0.8981	0.5615		0.03155	0.70354	0.9643		-0.35877	0.95633	0.7081	0.7494
	HSD17B5/AKR1C3	rs4242785	10	5139144	G:A	0.222	-0.32813	0.66501	0.6221		-0.23231	0.74075	0.7541		-1.21621	1.4703	0.4116	0.3149		-0.15581	0.7496	0.8357		-0.31372	1.14994	0.7854	0.7757
	HSD17B5/AKR1C3	rs3209896	10	5139703	A:G	0.42	-0.51649	0.5599	0.3571		-0.8021	0.62634	0.2017		-0.04559	1.22046	0.9703	0.6305		-0.11763	0.62889	0.8519		-0.81542	0.98849	0.4109	0.4397
	HSD17B5/AKR1C3	rs7894034	10	5140352	G:T	0.053	-1.4166	1.06871	0.1861		-0.81519	1.2994	0.5311		-1.97508	1.91501	0.3068	0.3002		-1.79343	1.28253	0.1643		-0.9411	1.73081	0.5875	0.7912
	HSD17B5/AKR1C3	rs7068685	10	5146664	A:G	0.237	-0.49001	0.60793	0.421		-0.26925	0.68221	0.6935		-0.506	1.48296	0.7343	0.5727		-0.16895	0.72595	0.8163		-0.63399	0.97608	0.5172	0.7465
	HSD17B5/AKR1C3	rs7088288	10	5147139	A:G	0.368	-0.55898	0.56829	0.3262		-0.80511	0.63402	0.2055		0.38415	1.24953	0.7596	0.4758		-0.50153	0.65325	0.444		-0.53411	0.97905	0.5863	0.8321
	HSD17B5/AKR1C3	rs6601911	10	5151503	G:A	0.393	0.66366	0.51573	0.1992		0.76507	0.57937	0.1881		-0.20219	1.13448	0.8592	0.7955		0.40425	0.63467	0.5252		0.76742	0.81475	0.3479	0.5896
	HSD3B1	rs6686779	1	119834610	C:T	0.358	-0.99066	0.56781	0.0822		-1.43189	0.6263	0.0232		0.01511	1.27547	0.9906	0.1475		-1.12444	0.72209	0.1218		-0.95723	0.87061	0.2735	0.884
	HSD3B1	rs6428828	1	119848009	A:T	0.336	-1.02476	0.56817	0.0724		-1.44239	0.63317	0.0237		-0.38461	1.26175	0.7616	0.2105		-1.12262	0.72612	0.1245		-1.02602	0.86585	0.2381	0.9459
	HSD3B1	rs6428830	1	119856298	G:A	0.292	-0.61994	0.58454	0.2898		-0.91187	0.65395	0.1647		-0.7162	1.31162	0.5872	0.5226		-1.01602	0.7507	0.1782		-0.46157	0.88742	0.6038	0.6129
	HSD3B1	rs10802107	1	119870455	C:A	0.213	-0.59938	0.69774	0.3911		-0.30239	0.77784	0.6978		-1.1622	1.57268	0.4631	0.4994		-0.92136	0.81051	0.2577		-0.36309	1.15966	0.7547	0.6676
	HSD3B2	rs2275608	1	119736584	T:C	0.078	-0.40356	0.95066	0.6715		-0.55593	1.03598	0.5921		1.39405	2.28773	0.5447	0.6962		0.23826	1.01898	0.8155		-1.47845	1.76799	0.4045	0.2585
	HSD3B2	rs2005390	1	119741904	G:T	0.375	0.23692	0.54795	0.6658		0.38354	0.60311	0.5255		-0.48757	1.31687	0.7126	0.53		-0.40553	0.66554	0.5433		0.70737	0.87324	0.4193	0.1892
	HSD3B2	rs12141041	1	119754299	C:T	0.485	-0.0353	0.54097	0.948		0.15524	0.60514	0.7978		-0.74384	1.18187	0.5317	0.4506		-0.77834	0.62978	0.2187		0.63966	0.87769	0.4674	0.1615
	HSD3B2	rs1856886	1	119754731	A:T	0.072	-0.36863	0.96041	0.7014		-0.52152	1.04905	0.6196		1.39405	2.28773	0.5447	0.7084		0.26989	1.03823	0.7953		-1.47845	1.76799	0.4045	0.2445
	HSD3B2	rs1341018	1	119755650	C:T	0.413	0.12035	0.54546	0.8255		0.34726	0.61135	0.5706		-0.86058	1.20471	0.478	0.3593		-0.88226	0.65402	0.1796		0.96976	0.86713	0.2654	0.0553
	HSD3B2	rs4659174	1	119757867	G:A	0.134	-0.53062	0.80177	0.5086		0.12943	0.89619	0.8853		-1.88222	1.82575	0.307	0.1503		-1.51454	0.86365	0.0818		0.87989	1.47029	0.5505	0.1996
	HSD3B2	rs17023577	1	119761537	G:T	0.09	0.31074	0.91601	0.7347		0.89281	0.99955	0.3728		-0.81976	2.20324	0.7112	0.2628		-0.56029	0.99771	0.5753		1.34244	1.64763	0.4166	0.3335
	HSD3B2	rs947129	1	119771140	T:C	0.33	-0.24807	0.5602	0.6582		-0.47343	0.62399	0.4489		0.01025	1.31701	0.9938	0.6053		-0.11966	0.67174	0.8589		-0.5165	0.91368	0.5728	0.9233
	HSD3B2	rs10754396	1	119776776	G:A	0.138	-0.17403	0.80184	0.8283		0.58845	0.8927	0.5105		-2.04632	1.84344	0.2717	0.09		-1.51604	0.87837	0.0867		1.7767	1.44225	0.2201	0.0706
	HSD3B2	rs7540738	1	119779226	T:C	0.469	-0.23257	0.55084	0.6732		-0.0187	0.60608	0.9754		-1.07687	1.28598	0.4062	0.4178		-0.77768	0.63917	0.2259		0.30649	0.90829	0.7363	0.2442
	PGR	rs481883	11	100405345	C:G	0.087	-0.16444	0.96654	0.865		0.25336	1.14103	0.8245		-0.32233	1.8606	0.8631	0.549		0.06366	1.14952	0.9559		-0.21712	1.57135	0.8903	0.8396
	PGR	rs1046982	11	100405926	T:C	0.139	-0.63161	0.81631	0.4397		-1.89305	0.90064	0.0367		3.0104	1.82499	0.1046	0.0119		-1.26438	0.93981	0.1808		0.37696	1.36796	0.7833	0.2762
	PGR	rs1824125	11	100407263	C:A	0.139	-0.60359	0.81568	0.4599		-1.85615	0.89834	0.04		3.0104	1.82499	0.1046	0.0122		-1.26438	0.93981	0.1808		0.40466	1.3688	0.768	0.2644
	PGR	rs561610	11	100408204	C:T	0.273	0.91546	0.59702	0.1263		0.67826	0.68307	0.3219		0.81065	1.3698	0.5564	0.3681		1.23853	0.77113	0.1106		0.92312	0.9246	0.3199	0.8276
	PGR	rs473409	11	100410919	T:G	0.283	0.11926	0.58489	0.8386		0.5116	0.68469	0.4558		-0.37502	1.14502	0.7445	0.2728		-0.21493	0.67707	0.7514		0.0823	0.97208	0.9327	0.7612
	PGR	rs523535	11	100413084	A:G	0.316	-0.34022	0.57757	0.5563		-0.04199	0.63414	0.9473		-0.74465	1.42824	0.6042	0.4523		-0.03827	0.72774	0.9581		-0.68191	0.88632	0.443	0.5585
	PGR	rs563656	11	100416205	T:C	0.265	-0.02185	0.60394	0.9712		0.27477	0.70873	0.6986		-0.45915	1.17738	0.698	0.331		-0.36017	0.69575	0.6055		0.01549	1.01441	0.9878	0.7533
	PGR	rs561650	11	100421104	T:C	0.081	-0.38688	0.96574	0.689		-0.09364	1.13993	0.9346		-0.32233	1.8606	0.8631	0.6734		-0.05747	1.13677	0.9598		-0.31156	1.5972	0.8456	0.9047
	PGR	rs511484	11	100423643	G:C	0.264	0.00108	0.60372	0.9986		0.29436	0.70878	0.6783		-0.45915	1.17738	0.698	0.3204		-0.34128	0.69964	0.6265		0.02439	1.00767	0.9807	0.771
	PGR	rs635984	11	100428376	C:G	0.487	-0.13175	0.5176	0.7993		-0.47638	0.57451	0.4079		1.62062	1.24563	0.1986	0.2211		-0.1078	0.61887	0.862		-0.09284	0.8274	0.9108	0.9552
	PGR	rs569857	11	100428510	T:A	0.082	-0.56847	0.96412	0.5559		-0.35102	1.13403	0.7572		-0.25017	1.88921	0.8951	0.7411		-0.47509	1.13788	0.677		-0.31156	1.5972	0.8456	0.9469
	PGR	rs11224575	11	100429243	G:A	0.187	-0.32025	0.73168	0.662		-1.35043	0.82267	0.1022		2.06009	1.59329	0.2013	0.0314		-0.95665	0.93979	0.3105		0.43569	1.10673	0.6944	0.336
	PGR	rs492457	11	100432070	A:G	0.227	0.6643	0.64087	0.3008		0.68907	0.70118	0.3269		-0.21363	1.72785	0.902	0.757		1.19166	0.80208	0.1397		0.48329	0.9974	0.6288	0.6509
	PGR	rs495997	11	100440990	A:G	0.441	-0.19113	0.55991	0.7331		-0.60029	0.653	0.359		0.47032	1.08548	0.6665	0.448		-0.64026	0.69178	0.3564		0.04489	0.86847	0.9589	0.548
	PGR	rs653752	11	100453320	G:C	0.37	0.46747	0.56492	0.4087		0.09025	0.61368	0.8832		1.32303	1.49401	0.3796	0.1413		1.03214	0.68375	0.1335		0.27726	0.91157	0.7615	0.5006
	PGR	rs585447	11	100465785	A:G	0.173	0.07771	0.71567	0.9136		0.38327	0.82634	0.6433		-0.91475	1.43938	0.5277	0.3338		-0.34592	0.82482	0.6756		-0.01459	1.24931	0.9907	0.7853
	PGR	rs503362	11	100467037	G:C	0.242	0.61472	0.61893	0.3215		0.61823	0.67485	0.3607		0.04729	1.62347	0.9769	0.8448		0.86112	0.74239	0.2481		0.57818	0.99689	0.5629	0.7782
	PGR	rs508653	11	100467410	C:A	0.137	-0.23686	0.7395	0.749		-0.54448	0.838	0.5166		0.7212	1.55887	0.6454	0.5205		-1.19279	0.86163	0.1686		0.74008	1.20087	0.5387	0.2202
	PGR	rs542384	11	100471848	A:T	0.181	-0.52437	0.78725	0.5059		-1.25696	0.86454	0.1475		0.72562	1.90214	0.7043	0.1065		0.41475	0.9736	0.6708		-0.78944	1.259	0.5317	0.5471
	PGR	rs578938	11	100472265	A:G	0.315	0.4627	0.56916	0.4169		0.4082	0.62665	0.5155		0.71257	1.35879	0.6021	0.6886		-0.07502	0.68963	0.9135		0.99036	0.91549	0.2813	0.4276
	PGR	rs555572	11	100474716	G:C	0.316	0.57456	0.56689	0.3117		0.48423	0.63112	0.4438		0.93524	1.33022	0.4849	0.6412		0.05034	0.68993	0.9419		1.14487	0.90558	0.2083	0.4328
	PGR	rs11224589	11	100477150	A:C	0.321	0.52352	0.5675	0.3571		0.41764	0.62369	0.5038		0.99072	1.35805	0.4688	0.5781		0.03739	0.68491	0.9565		0.99036	0.91549	0.2813	0.4915
	PGR	rs619487	11	100477546	T:G	0.3	-0.34081	0.61446	0.5796		-0.12741	0.66728	0.8488		-0.52304	1.55019	0.7372	0.5948		0.1166	0.75495	0.8775		-0.66093	0.99049	0.5058	0.5348
	PGR	rs613120	11	100479488	G:A	0.498	-0.44663	0.54439	0.4127		-0.45009	0.61354	0.464		-0.35908	1.21763	0.7692	0.915		0.33924	0.64859	0.6018		-0.92386	0.88822	0.3001	0.3219
	PGR	rs480851	11	100481401	A:G	0.321	-0.32089	0.55569	0.5641		0.09309	0.61595	0.88		-1.13812	1.29271	0.3824	0.2355		0.00461	0.6693	0.9945		-0.61638	0.89336	0.4914	0.6625
	PGR	rs7106686	11	100488308	G:A	0.145	-0.20751	0.73158	0.7769		-0.47051	0.8317	0.5722		0.77235	1.52042	0.6135	0.5793		-1.30661	0.85643	0.1295		0.87619	1.18969	0.4627	0.167
	PGR	rs481775	11	100499885	G:A	0.318	-0.26101	0.55983	0.6414		0.10146	0.62047	0.8703		-0.73964	1.32723	0.5796	0.3333		0.01482	0.68062	0.9827		-0.502	0.89376	0.5753	0.7091
	PGR	rs10895068*	11	100505424	C:T	0.054	-0.16706	1.04708	0.8734		-1.04318	1.16493	0.3715		1.8754	2.41626	0.4409	0.1667		-1.79013	1.29242	0.1683		1.05853	1.62405	0.5156	0.2265
	PGR	rs518162	11	100505711	G:A	0.061	-0.77131	1.18374	0.5152		-0.95652	1.32929	0.4726		-1.46049	2.62795	0.5806	0.8331		-0.0219	1.38525	0.9874		-0.94612	1.98447	0.6343	0.7474
	PGR	rs507141	11	100508322	G:A	0.171	-0.00256	0.72779	0.9972		0.3327	0.84418	0.6939		-0.91475	1.43938	0.5277	0.3668		-0.1992	0.84522	0.814		-0.33697	1.24232	0.7866	0.9797
	PGR	rs4754732	11	100513712	T:C	0.298	0.11579	0.58763	0.8439		0.29313	0.64606	0.6505		-0.05481	1.40135	0.9689	0.7574		-0.30683	0.7065	0.6648		0.8274	0.971	0.3957	0.2772
	PGR	rs499590	11	100519136	T:C	0.287	0.73387	0.5895	0.2143		0.87729	0.65556	0.1823		0.55982	1.37783	0.6861	0.9125		0.41056	0.70938	0.5638		1.09121	0.95519	0.2553	0.6437
	SHBG	HCV3289988	17	7455011	G:A	0.293	-0.06767	0.5767	0.9067		-0.27548	0.63672	0.6657		1.04437	1.3283	0.435	0.2989		-0.25859	0.77796	0.7401		0.02066	0.86077	0.9809	0.713
	SHBG	rs9898876	17	7467687	G:T	0.184	0.36368	0.63582	0.5678		0.01032	0.71941	0.9886		1.18404	1.34569	0.3827	0.1854		-0.44765	0.87377	0.6093		0.78597	0.91796	0.3934	0.2282
	SHBG	rs858521	17	7470872	G:C	0.392	-0.85944	0.51053	0.0934		-0.7118	0.56858	0.212		-1.05625	1.155	0.3644	0.5764		-0.36767	0.60542	0.5447		-1.3404	0.84494	0.115	0.2631
	SHBG	rs1799941	17	7474148	G:A	0.236	0.17825	0.59498	0.7647		0.24172	0.67457	0.7204		-0.12424	1.32365	0.9256	0.5772		-0.08246	0.71563	0.9084		0.77655	1.00461	0.4409	0.5638
	SHBG	rs6257	17	7474442	T:C	0.099	-1.29937	0.94994	0.1725		-1.05531	1.0574	0.3194		-0.82018	2.13836	0.7028	0.6569		-0.28466	1.11074	0.7981		-2.26422	1.59983	0.1593	0.2692
	SHBG	rs9913778	17	7474626	C:T	0.076	-0.20158	0.98611	0.8382		-0.87473	1.08796	0.4223		1.94046	2.31963	0.4065	0.1246		1.05703	1.28645	0.4127		-1.655	1.48493	0.267	0.1825
	SHBG	rs858517	17	7474996	T:C	0.046	1.12231	1.30252	0.3896		0.62729	1.80052	0.7279		0.7483	1.9901	0.7083	0.9341		0.08008	1.47226	0.9567		1.74645	2.23545	0.436	0.7506
	SHBG	rs6259	17	7477252	G:A	0.12	0.85862	0.76487	0.2626		0.76833	0.89802	0.3932		1.0837	1.51076	0.4762	0.6863		-0.93529	1.01629	0.3591		2.06322	1.11344	0.066	0.0317
	SHBG	rs2955617	17	7479510	A:C	0.335	0.6223	0.56234	0.2694		0.38084	0.64878	0.5578		0.9022	1.15624	0.4385	0.3329		0.25708	0.67758	0.705		0.59082	0.91504	0.5196	0.6025
	SHBG	rs2543553	17	7479688	C:A	0.087	-0.90441	0.85486	0.291		-0.41983	1.02426	0.6823		-1.92101	1.59569	0.2337	0.384		-0.9025	0.97187	0.3548		-1.30544	1.45267	0.3704	0.7391
	SHBG	rs1642796	17	7483596	T:C	0.123	0.6672	0.86862	0.4431		0.86395	1.03166	0.4033		-0.37195	1.62451	0.8197	0.7013		0.73091	1.09481	0.5055		-0.04857	1.38372	0.9721	0.6416
	SHBG	rs1619016	17	7491278	T:C	0.127	0.64071	0.86218	0.458		0.83676	1.02002	0.413		-0.37195	1.62451	0.8197	0.7193		0.73091	1.09481	0.5055		-0.10189	1.36898	0.9408	0.6254
	SHBG	rs1624085	17	7494468	C:G	0.432	0.58584	0.54376	0.2823		0.4375	0.61495	0.4776		1.16898	1.18584	0.3286	0.4085		0.16192	0.66552	0.8082		0.72594	0.89166	0.417	0.529
	SLCO1B1 (SLC21A6)	rs11045773	12	21163569	A:G	0.187	0.71588	0.64531	0.2682		1.14371	0.69646	0.102		-0.90737	1.6809	0.5915	0.2929		1.41909	0.75251	0.0615		0.14906	1.04176	0.8864	0.3105
	SLCO1B1 (SLC21A6)	rs11045776	12	21169459	A:G	0.24	1.00091	0.57288	0.0817		1.3295	0.62517	0.0346		0.47519	1.42176	0.7395	0.5128		1.73451	0.65757	0.0093		0.52418	0.9566	0.5846	0.3569
	SLCO1B1 (SLC21A6)	rs11045777	12	21170848	G:A	0.188	0.76936	0.64475	0.2338		1.15079	0.69803	0.1007		-0.36757	1.64066	0.8235	0.3697		1.51961	0.75416	0.0459		0.14906	1.04176	0.8864	0.2742
	SLCO1B1 (SLC21A6)	rs852549	12	21173156	G:T	0.065	0.82129	1.07268	0.4445		0.9019	1.19105	0.4498		1.35873	2.44834	0.5811	0.7127		-0.34329	1.21384	0.7778		2.05049	1.85205	0.2702	0.3538
	SLCO1B1 (SLC21A6)	rs4149013	12	21173677	A:G	0.069	0.00121	0.99851	>0.99		0.20888	1.11533	0.8516		-0.67559	2.17704	0.7575	0.8109		0.28851	1.1482	0.802		0.496	1.75282	0.7776	0.7842
	SLCO1B1 (SLC21A6)	rs2010668	12	21185560	G:T	0.062	0.82129	1.07268	0.4445		0.9019	1.19105	0.4498		1.35873	2.44834	0.5811	0.7127		-0.34329	1.21384	0.7778		2.05049	1.85205	0.2702	0.3538
	SLCO1B1 (SLC21A6)	rs2417955	12	21187742	A:T	0.39	1.27436	0.5506	0.0214		1.42334	0.59859	0.0183		1.2127	1.35294	0.374	0.7794		1.19006	0.66505	0.0758		1.69673	0.89266	0.0595	0.5068
	SLCO1B1 (SLC21A6)	rs7489119	12	21196565	C:A	0.041	-4.2156	1.24781	0.0008		-3.70808	1.31356	0.0052		-6.38839	3.84608	0.1023	0.7859		-1.02156	1.93177	0.5978		-6.16283	1.66585	0.0003	0.0681
	SLCO1B1 (SLC21A6)	rs16923519	12	21202985	A:G	0.229	1.24202	0.64802	0.0563		1.13218	0.70492	0.1097		1.83275	1.62262	0.2635	0.7546		0.47063	0.77243	0.5434		2.21293	1.04992	0.0369	0.1241
	SLCO1B1 (SLC21A6)	rs4149026	12	21206682	A:C	0.333	0.91525	0.56662	0.1074		1.20851	0.62065	0.0528		-0.17873	1.46886	0.9036	0.4453		1.18363	0.65653	0.0737		0.85424	0.95358	0.3719	0.804
	SLCO1B1 (SLC21A6)	rs976754	12	21206789	A:G	0.083	1.49475	0.96001	0.1206		1.922	1.05122	0.0689		-0.63093	2.28032	0.783	0.3813		1.23898	1.09977	0.2619		1.83552	1.62512	0.2607	0.6734
	SLCO1B1 (SLC21A6)	rs4149034	12	21209189	G:A	0.346	0.75825	0.56614	0.1816		1.05198	0.63431	0.0987		-0.3394	1.21989	0.7819	0.455		1.11174	0.68965	0.1094		0.79067	0.90984	0.3864	0.9776
	SLCO1B1 (SLC21A6)	rs4149035	12	21209532	C:T	0.397	-0.10739	0.54987	0.8453		-0.0633	0.60777	0.9171		0.55823	1.33686	0.6779	0.8671		0.28714	0.65604	0.6623		-0.43363	0.87932	0.6227	0.4957
	SLCO1B1 (SLC21A6)	rs7139376	12	21212696	C:T	0.106	-1.49626	0.78926	0.059		-1.97706	0.85037	0.021		0.31044	2.01373	0.878	0.1406		-0.55478	0.96371	0.5658		-2.4698	1.2313	0.0469	0.2358
	SLCO1B1 (SLC21A6)	rs11045813	12	21213323	G:A	0.16	1.16786	0.67955	0.0868		1.65591	0.7365	0.0256		-0.73502	1.68358	0.6641	0.2037		1.59822	0.7841	0.0435		1.07485	1.13008	0.3433	0.7185
	SLCO1B1 (SLC21A6)	rs17388851	12	21214823	C:T	0.454	-0.038	0.53996	0.9439		-0.04599	0.60403	0.9394		-0.28035	1.22563	0.8199	0.8165		-0.30654	0.65831	0.6422		0.00823	0.85961	0.9924	0.8013
	SLCO1B1 (SLC21A6)	rs7136445	12	21216015	A:G	0.396	1.10901	0.54274	0.042		1.43992	0.59795	0.0169		0.44991	1.30494	0.7316	0.368		1.26597	0.65831	0.0566		1.1703	0.8646	0.1781	0.9032
	SLCO1B1 (SLC21A6)	rs4149040	12	21219691	G:C	0.431	0.77401	0.53526	0.1493		0.99417	0.59396	0.0957		0.48535	1.22083	0.6925	0.5123		0.56828	0.63315	0.371		1.26871	0.87789	0.1507	0.5018
	SLCO1B1 (SLC21A6)	rs4149057	12	21222866	C:T	0.418	-0.65132	0.53329	0.223		-0.8614	0.57797	0.1376		0.57505	1.34516	0.6707	0.3486		-0.9004	0.64157	0.1628		-0.38916	0.85351	0.6492	0.6775
	SLCO1B1 (SLC21A6)	rs2291076	12	21223254	C:T	0.428	-0.10001	0.54444	0.8544		-0.136	0.60443	0.8222		-0.45351	1.28715	0.7259	0.9157		-0.18866	0.67229	0.7794		-0.28328	0.85383	0.7406	0.9481
	SLCO1B1 (SLC21A6)	rs2291077	12	21223488	T:A	0.464	0.76541	0.52869	0.1488		1.04497	0.58299	0.0745		0.30044	1.23552	0.8088	0.3631		0.41794	0.63135	0.5091		1.44497	0.85297	0.0926	0.3537
	SLCO1B1 (SLC21A6)	rs4149058	12	21224481	A:G	0.268	0.35822	0.63785	0.5748		0.47469	0.71139	0.5053		0.54322	1.42178	0.7039	0.7593		-0.20912	0.75292	0.7816		1.08321	1.05333	0.3056	0.3835
	SLCO1B1 (SLC21A6)	rs11045825	12	21225277	T:C	0.154	1.27242	0.68216	0.0632		1.68514	0.73826	0.0234		-0.12674	1.70401	0.941	0.2841		1.62601	0.78128	0.0393		1.30673	1.14319	0.255	0.8193
	SLCO1B1 (SLC21A6)	rs991262	12	21225481	G:A	0.05	0.16352	1.25381	0.8963		-0.22515	1.51904	0.8823		-0.30182	2.50132	0.9044	0.7252		1.2783	1.6073	0.4279		-1.13306	1.90819	0.5536	0.3865
	SLCO1B1 (SLC21A6)	rs11045834	12	21232363	C:T	0.281	0.06837	0.58045	0.9063		0.23802	0.63732	0.7092		-0.59781	1.40547	0.6722	0.839		0.9821	0.67622	0.1488		-0.56301	0.95783	0.5576	0.2704
	SLCO1B1 (SLC21A6)	rs12427008	12	21249215	T:C	0.069	-0.18846	1.03963	0.8563		-1.36708	1.23962	0.2714		1.80146	1.91304	0.3504	0.116		-1.93632	1.3702	0.1599		0.81641	1.56149	0.6019	0.1774
	SLCO1B1 (SLC21A6)	rs4149070	12	21261150	C:G	0.107	-0.46666	0.89052	0.6007		-0.89945	0.97818	0.3589		1.28685	2.06424	0.5356	0.3124		-0.49818	1.05315	0.637		-0.22701	1.45065	0.8759	0.8208
	SLCO1B1 (SLC21A6)	rs4149081	12	21269288	G:A	0.199	-0.03343	0.71773	0.9629		0.23394	0.8067	0.7721		-0.03814	1.57477	0.9808	0.5015		-1.09821	0.84902	0.1981		0.97552	1.17353	0.4073	0.246
	SLCO1B1 (SLC21A6)	rs11045879	12	21273886	T:C	0.197	-0.1156	0.73224	0.8747		0.17369	0.83078	0.8346		-0.03814	1.57477	0.9808	0.5455		-1.27639	0.87989	0.1492		0.97552	1.17353	0.4073	0.1929
	SLCO1B1 (SLC21A6)	rs11045884	12	21275649	G:C	0.173	1.41261	0.68974	0.0415		1.96107	0.74776	0.0094		-0.20796	1.6925	0.9027	0.1786		1.9305	0.77966	0.0145		1.42178	1.18629	0.2329	0.843
	SLCO1B1 (SLC21A6)	rs10841767	12	21277328	A:G	0.178	1.23359	0.63508	0.0531		1.76868	0.68927	0.011		-0.62554	1.54011	0.6862	0.1414		1.90595	0.73449	0.0105		1.06311	1.05929	0.3174	0.6091
	SLCO1B1 (SLC21A6)	rs12829704	12	21279888	G:A	0.178	1.27753	0.63782	0.0462		1.80429	0.69279	0.0099		-0.62554	1.54011	0.6862	0.1334		1.96009	0.73732	0.0088		1.07976	1.06241	0.3113	0.5733
	SLCO1B1 (SLC21A6)	rs11045889	12	21280304	A:T	0.378	0.54784	0.55254	0.3223		0.99177	0.61574	0.1087		-0.42531	1.24943	0.7348	0.1738		0.93336	0.65294	0.1552		0.5183	0.90396	0.5673	0.6454
	SLCO1B1 (SLC21A6)	rs12578392	12	21281237	T:C	0.443	0.22042	0.52422	0.6745		0.43722	0.58662	0.4569		0.12607	1.17436	0.9149	0.5391		0.4408	0.62446	0.4815		0.42708	0.86289	0.6214	0.9484
	SLCO1B1 (SLC21A6)	rs12366582	12	21282875	A:G	0.195	-0.4629	0.74201	0.5332		-0.39093	0.84342	0.6435		0.01893	1.56922	0.9904	0.8787		-1.14691	0.89421	0.2019		0.28925	1.19364	0.8089	0.4531
	SLCO1B1 (SLC21A6)	rs12372157	12	21284285	T:G	0.441	0.20113	0.53082	0.7051		0.42953	0.59662	0.4724		0.12607	1.17436	0.9149	0.5557		0.40836	0.63498	0.5213		0.42868	0.8721	0.6238	0.9912
	SLCO1B1 (SLC21A6)	rs12372067	12	21292800	C:A	0.444	0.22042	0.52422	0.6745		0.43722	0.58662	0.4569		0.12607	1.17436	0.9149	0.5391		0.4408	0.62446	0.4815		0.42708	0.86289	0.6214	0.9484
	SLCO1B1 (SLC21A6)	rs12372111	12	21292943	G:T	0.442	0.22718	0.5278	0.6672		0.44871	0.59162	0.449		0.12607	1.17436	0.9149	0.5348		0.4408	0.62446	0.4815		0.42868	0.8721	0.6238	0.9553
	SRD5A1	rs3822431	5	6667764	T:C	0.345	-0.04162	0.57441	0.9423		-0.88606	0.64141	0.1686		2.27616	1.19309	0.0616	0.0067		0.57542	0.66737	0.3901		-0.7609	0.95144	0.4253	0.2545
	SRD5A1	rs3756425	5	6668543	C:T	0.394	-0.04103	0.55283	0.9409		-0.76933	0.62651	0.2208		1.71365	1.11864	0.1312	0.0187		0.52491	0.63406	0.4092		-0.70244	0.92491	0.4489	0.3007
	SRD5A1	rs9313164	5	6669277	A:G	0.328	0.01874	0.59491	0.9749		0.39488	0.64649	0.542		-0.23666	1.48363	0.8738	0.2167		0.3442	0.70447	0.6259		-0.12051	0.97261	0.9016	0.5442
	SRD5A1	rs6887702	5	6670011	A:C	0.326	0.07468	0.57653	0.897		-0.80685	0.64701	0.2138		2.19795	1.19435	0.0711	0.0073		0.64217	0.67605	0.3439		-0.5544	0.95386	0.5621	0.3087
	SRD5A1	rs4145103	5	6670481	C:T	0.194	0.6238	0.72661	0.3914		0.99025	0.80409	0.2195		0.25195	1.65197	0.8793	0.3944		0.71961	0.86626	0.4077		0.65165	1.17977	0.5816	0.9845
	SRD5A1	rs10475339	5	6671323	C:G	0.326	0.07211	0.57848	0.9009		-0.81429	0.64991	0.2116		2.19795	1.19435	0.0711	0.0073		0.64217	0.67605	0.3439		-0.55468	0.96045	0.5646	0.3074
	SRD5A1	rs2288445	5	6673092	C:T	0.37	-0.23136	0.58202	0.6913		0.0761	0.64312	0.9059		-1.16783	1.30864	0.376	0.3405		-0.43297	0.70117	0.538		-0.00467	0.924	0.996	0.717
	SRD5A1	rs12522757	5	6673844	C:A	0.072	-0.0137	0.97119	0.9888		0.40953	1.03343	0.6923		-1.84496	2.64093	0.4877	0.4129		-0.32182	1.13711	0.7776		-0.0581	1.60348	0.9711	0.7952
	SRD5A1	rs6897386	5	6674448	C:T	0.069	-0.00746	0.94559	0.9937		0.40004	1.00688	0.6916		-1.84496	2.64093	0.4877	0.4239		-0.3057	1.08002	0.7776		-0.2163	1.60406	0.8929	0.8503
	SRD5A1	rs518673	5	6682930	G:A	0.334	-0.51886	0.55205	0.3481		-0.88258	0.60106	0.1435		0.57085	1.35076	0.6742	0.1883		0.17845	0.66523	0.7889		-1.26314	0.88089	0.1539	0.2031
	SRD5A1	rs10076470	5	6685875	G:A	0.362	-0.32598	0.58984	0.581		-0.02211	0.65858	0.9733		-1.16306	1.29104	0.3716	0.3473		-0.53853	0.72851	0.4611		-0.00146	0.91486	0.9987	0.6537
	SRD5A1	rs508491	5	6687861	T:A	0.127	0.03458	0.87948	0.9687		-0.82933	1.02643	0.42		1.77451	1.68535	0.2969	0.1738		-0.01931	1.03049	0.9851		0.02293	1.44426	0.9874	0.8525
	SRD5A1	rs1560149	5	6688805	C:G	0.222	0.24316	0.67712	0.7198		0.51941	0.74826	0.4883		-0.57138	1.55422	0.7145	0.4226		0.04282	0.7896	0.9568		0.67958	1.12358	0.5463	0.6292
	SRD5A1	rs471604	5	6689556	G:C	0.238	0.09838	0.62367	0.8748		-0.32666	0.67919	0.631		1.48802	1.58179	0.3509	0.0873		0.88508	0.74038	0.234		-0.89425	1.00711	0.3762	0.222
	SRD5A1	rs566202	5	6691946	C:T	0.47	0.27733	0.56002	0.6208		0.1079	0.60672	0.859		0.89735	1.40683	0.5262	0.3346		0.74064	0.66362	0.2664		-0.25678	0.89935	0.7757	0.5015
	SRD5A1	rs6872996	5	6720102	C:T	0.28	0.20028	0.57001	0.7256		0.17466	0.62258	0.7793		-0.05944	1.35447	0.9652	0.9443		0.31596	0.6697	0.6378		0.37256	0.9369	0.6915	0.8396
	SRD5A1	rs824809	5	6721087	G:A	0.115	0.07645	0.92471	0.9342		-0.85095	1.03229	0.4107		3.12066	1.9786	0.1204	0.0792		0.1095	1.09637	0.9206		0.01249	1.50121	0.9934	0.7984
	SRD5A1	rs39848	5	6722762	T:C	0.41	0.12063	0.55441	0.8279		-0.18824	0.60364	0.7555		1.20615	1.33922	0.3716	0.3211		0.22237	0.68491	0.7459		0.23616	0.8715	0.7868	0.9104
	SRD5A1	rs16877779	5	6723649	G:A	0.094	-1.41175	0.95531	0.1406		-0.78017	1.21171	0.5204		-1.88634	1.68953	0.269	0.3451		-1.97148	1.12991	0.0833		-0.98636	1.54119	0.5232	0.82
	SRD5A1	rs39847	5	6724959	A:G	0.284	-0.65028	0.58708	0.269		-0.17478	0.6882	0.7998		-1.88269	1.16778	0.1126	0.2409		-0.26218	0.71684	0.7151		-0.78333	0.93569	0.404	0.7221
	SRD5A1	rs30434	5	6726322	C:T	0.388	-0.46909	0.54486	0.39		-0.57409	0.59244	0.3336		-0.41851	1.35534	0.7586	0.9249		0.94994	0.66255	0.154		-1.89699	0.84607	0.0266	0.0098
	SRD5A1	rs1651071	5	6729931	G:A	0.481	-0.77821	0.54257	0.1526		-0.69715	0.59283	0.241		-1.07275	1.38771	0.4427	0.4649		0.16021	0.69083	0.817		-1.49095	0.82164	0.0718	0.1583
	SRD5A1	rs1691053	5	6730165	T:C	0.11	0.70178	0.85785	0.414		-0.19693	0.93003	0.8325		5.006	2.0227	0.0164	0.0226		1.30594	1.01047	0.1984		-0.26691	1.41363	0.8505	0.3402
	SRD5A1	rs2434525	5	6730687	G:A	0.11	0.70178	0.85785	0.414		-0.19693	0.93003	0.8325		5.006	2.0227	0.0164	0.0226		1.30594	1.01047	0.1984		-0.26691	1.41363	0.8505	0.3402
	SULT1A1/SULT1A2	rs4788074	16	28501098	G:A	0.349	0.78289	0.53341	0.1433		1.05276	0.61935	0.0906		-0.09307	1.07515	0.9313	0.3567		0.49372	0.63916	0.4412		0.99531	0.86064	0.2495	0.5841
	SULT1A1/SULT1A2	rs11401	16	28510492	A:G	0.176	-0.4011	0.68826	0.5605		-0.16035	0.78264	0.8379		-1.84718	1.42762	0.201	0.3719		0.26413	0.82977	0.7507		-1.14656	1.0877	0.2937	0.4429
	SULT1A1/SULT1A2	rs2077031	16	28510669	T:A	0.344	0.5737	0.53045	0.2804		0.73651	0.61382	0.2315		-0.09307	1.07515	0.9313	0.4921		0.50096	0.64139	0.4362		0.62701	0.85657	0.4655	0.8713
	SULT1A1/SULT1A2	rs3743963	16	28512187	G:A	0.474	-0.43633	0.55898	0.4357		-0.82891	0.63983	0.1966		1.32753	1.17597	0.2639	0.1344		-0.64262	0.65797	0.3306		-0.07283	0.90582	0.936	0.8041
	SULT1A1/SULT1A2	rs6839	16	28524629	T:C	0.333	0.75814	0.56757	0.1828		1.03694	0.64508	0.1095		-0.23438	1.18712	0.8442	0.3357		0.27764	0.68157	0.6844		1.16588	0.91191	0.2033	0.3929
	SULT1A1/SULT1A2	rs1968752	16	28539086	G:T	0.356	0.92874	0.55633	0.0962		1.10266	0.63284	0.0829		0.40185	1.17378	0.7334	0.6727		0.55095	0.66779	0.4108		1.15047	0.90995	0.2083	0.4922
	SULT1E1	rs12499679	4	70737500	G:A	0.325	-0.80346	0.5802	0.1672		-0.91311	0.62496	0.1455		0.44875	1.50148	0.7661	0.4917		-0.90242	0.7049	0.2027		-0.55655	0.92394	0.5479	0.8027
	SULT1E1	rs1910465	4	70739131	G:A	0.321	-0.7946	0.58142	0.1728		-0.90068	0.62662	0.1521		0.44875	1.50148	0.7661	0.4971		-0.87379	0.70754	0.219		-0.55655	0.92394	0.5479	0.8157
	SULT1E1	rs1220725	4	70740955	A:C	0.147	1.04141	0.76567	0.1749		0.30713	0.87176	0.725		2.09201	1.6657	0.2144	0.1906		2.34153	0.91268	0.0114		-0.22715	1.20988	0.8514	0.1455
	SULT1E1	rs2331821	4	70743050	C:T	0.325	-0.81263	0.58609	0.1667		-0.93585	0.6326	0.1405		0.44875	1.50148	0.7661	0.4869		-0.90242	0.7049	0.2027		-0.57722	0.94188	0.541	0.8136
	SULT1E1	rs1238574	4	70743612	T:C	0.057	0.12185	1.30248	0.9255		-0.25352	1.56702	0.8716		-0.92759	2.53874	0.7162	0.8764		2.92998	1.71707	0.0903		-2.01606	1.90534	0.2919	0.1323
	SULT1E1	rs3775777	4	70744099	A:G	0.287	-0.08523	0.59444	0.8861		0.09369	0.66646	0.8883		-0.51925	1.2879	0.6884	0.4311		-0.08881	0.73904	0.9045		-0.23222	0.94378	0.806	0.7775
	SULT1E1	rs1220703	4	70746750	T:A	0.436	0.46085	0.54954	0.4024		0.23631	0.60956	0.6987		0.65101	1.24019	0.6017	0.7747		1.05664	0.65591	0.1096		-0.32123	0.88398	0.7169	0.2163
	SULT1E1	rs1220702	4	70748109	G:C	0.133	0.23782	0.7658	0.7564		0.62355	0.84763	0.4628		-1.58008	1.76838	0.3754	0.441		0.41645	0.9883	0.6742		0.36974	1.17502	0.7535	0.8469
	SULT1E1	rs4149535	4	70748760	T:G	0.177	-0.85603	0.67481	0.2057		-0.63489	0.7519	0.3994		-1.12211	1.4788	0.4513	0.6128		-0.51688	0.83189	0.5355		-1.40715	1.07203	0.1915	0.5512
	SULT1E1	rs11573763	4	70753626	G:A	0.056	0.79996	1.18086	0.4987		1.20379	1.36886	0.3802		0.80863	2.36493	0.7337	0.698		-0.98374	1.39418	0.4817		2.21904	1.9389	0.2544	0.2054
	SULT1E1	rs10019305	4	70754122	A:G	0.291	-0.03802	0.58384	0.9481		0.15745	0.64916	0.8086		-0.51401	1.29957	0.694	0.4245		-0.13586	0.72728	0.8521		-0.11494	0.9213	0.9009	0.8521
	SULT1E1	rs4149527	4	70759585	G:T	0.267	-0.43067	0.62074	0.4884		-0.11181	0.68101	0.8697		-1.28	1.44968	0.3811	0.1979		-0.46468	0.74971	0.5364		-0.56314	1.01132	0.5786	0.7711
	SULT1E1	rs1881668	4	70760045	C:G	0.282	0.80252	0.58271	0.1696		0.5622	0.64524	0.3846		0.65256	1.40323	0.6437	0.5375		1.56905	0.68957	0.0245		0.17415	0.93628	0.8527	0.3544
	SULT1E1	rs4149525	4	70760988	T:C	0.128	0.19202	0.88175	0.8278		0.43133	1.02244	0.6736		-0.38221	1.73602	0.8265	0.4644		0.3408	1.03252	0.7419		0.71819	1.4587	0.6233	0.8519
	SULT1E1	rs1590128	4	70768648	A:G	0.307	-1.02597	0.6003	0.0886		-1.2533	0.65973	0.0588		0.32597	1.45574	0.8236	0.5535		-0.82813	0.72948	0.2583		-1.3211	0.95759	0.17	0.4743
	SULT1E1	rs13112570	4	70775170	G:A	0.299	0.76072	0.58907	0.1976		0.85443	0.66717	0.2017		0.39369	1.2419	0.7524	0.9242		1.36565	0.69394	0.0511		-0.23444	0.97671	0.8107	0.3142
	SULT1E1	rs12506209	4	70776654	C:T	0.351	0.23873	0.53762	0.6573		0.56356	0.60996	0.3566		-0.95656	1.12594	0.3992	0.2238		-0.08522	0.66999	0.899		0.93275	0.85532	0.2774	0.3296
	SULT1E1	rs6814541	4	70777248	C:T	0.051	-2.45486	1.28074	0.0563		-2.362	1.41679	0.097		-2.99404	2.84415	0.297	0.3831		-1.77164	1.29746	0.1744		-3.62817	2.64309	0.1721	0.3323
	UGT1A8	rs7563478	2	234175185	A:G	0.058	0.3628	1.07592	0.7362		-0.85131	1.25407	0.498		2.9155	2.09273	0.1691	0.0498		-0.42325	1.47335	0.7743		1.35087	1.56301	0.389	0.2945
	UGT1A8	rs6713902	2	234176603	C:A	0.178	-0.65002	0.72656	0.3717		-1.18051	0.78621	0.1347		1.13192	1.97943	0.5697	0.0632		0.46676	0.89253	0.6019		-1.9094	1.13423	0.0946	0.1216
	UGT1A8	rs4663754	2	234178459	A:C	0.252	-0.4255	0.62398	0.4959		-0.5222	0.7108	0.4634		0.95855	1.3648	0.4854	0.5676		-0.02555	0.68973	0.9705		-0.96532	1.09834	0.381	0.5161
	UGT1A8	rs1551286	2	234179894	C:T	0.058	0.3628	1.07592	0.7362		-0.85131	1.25407	0.498		2.9155	2.09273	0.1691	0.0498		-0.42325	1.47335	0.7743		1.35087	1.56301	0.389	0.2945
	UGT1A8	rs4402757	2	234181194	G:C	0.09	-0.23338	0.9449	0.8051		-1.03355	1.09161	0.3448		1.78554	1.832	0.3339	0.1036		-0.4267	1.32447	0.7478		0.43238	1.36508	0.7519	0.5143
	UGT1A8	rs2741023	2	234181453	G:A	0.345	0.59781	0.583	0.3061		0.52169	0.64966	0.4229		1.0211	1.38964	0.4655	0.8837		0.19366	0.70785	0.7848		1.25898	0.93149	0.1788	0.3543
	UGT1A8	rs2741029	2	234194899	T:G	0.287	0.53706	0.61008	0.3795		0.8176	0.67685	0.2284		-0.26759	1.49475	0.8586	0.2645		0.29866	0.7164	0.6774		0.89819	1.00629	0.3737	0.6933
	UGT1A8	rs1823803	2	234203850	C:T	0.474	-0.18492	0.54444	0.7344		0.19389	0.60374	0.7484		-1.42204	1.31052	0.2825	0.1492		-0.32289	0.64235	0.616		-0.00401	0.89065	0.9964	0.8221
	UGT1A8	rs10929251	2	234210968	A:G	0.148	-0.29232	0.75695	0.6997		-0.96692	0.81682	0.2378		2.03242	2.09146	0.3353	0.0386		0.44612	0.88461	0.6149		-1.77012	1.27177	0.1662	0.1859
	UGT1A8	rs10929252	2	234211060	G:C	0.147	-0.28824	0.76193	0.7055		-0.95484	0.82265	0.2471		2.03242	2.09146	0.3353	0.039		0.47362	0.89476	0.5975		-1.77012	1.27177	0.1662	0.1839
	UGT1A8	rs1817154	2	234225330	A:C	0.216	0.17817	0.63279	0.7785		0.87244	0.73107	0.2341		-2.40752	1.28576	0.0664	0.0366		-0.49439	0.74501	0.5081		0.87784	1.03283	0.3969	0.3523
	UGT1A8	rs2602373	2	234226692	T:C	0.287	0.53706	0.61008	0.3795		0.8176	0.67685	0.2284		-0.26759	1.49475	0.8586	0.2645		0.29866	0.7164	0.6774		0.89819	1.00629	0.3737	0.6933
	UGT1A8	rs7608713	2	234231790	G:A	0.238	-0.32303	0.62062	0.6031		-1.12637	0.68308	0.1006		2.20978	1.47225	0.139	0.0055		0.11038	0.74437	0.8823		-0.82911	0.98671	0.4022	0.5298
	UGT1A8	rs10176426	2	234244654	C:T	0.097	-0.14666	0.87377	0.8668		-0.16302	0.96307	0.8657		0.22544	2.08177	0.9142	0.7374		-0.06165	1.02789	0.9523		-0.0793	1.4367	0.9561	0.8035
	UGT1A8	rs2602376	2	234246790	C:T	0.281	0.45908	0.60663	0.4498		0.80108	0.65728	0.2243		-1.68433	1.57512	0.2896	0.0746		-0.01278	0.72476	0.986		1.08668	0.98897	0.2738	0.3909
	UGT1A8	rs2602377	2	234246951	A:G	0.386	-0.20044	0.54328	0.7125		0.10837	0.62237	0.8619		-0.79124	1.12628	0.4853	0.4376		-0.80593	0.6761	0.2354		0.52664	0.85908	0.5409	0.2694
	UGT1A8	rs12474215	2	234254299	A:T	0.204	-0.26091	0.66078	0.6933		-0.79018	0.74515	0.2902		1.60264	1.43477	0.2688	0.0953		1.2189	0.79906	0.1295		-2.12407	1.05464	0.046	0.0175
	UGT1A8	rs7577677	2	234255355	C:A	0.372	0.63113	0.54296	0.2461		0.5842	0.60307	0.3338		0.64597	1.27594	0.6147	0.892		0.0522	0.63127	0.9342		1.40138	0.90923	0.1256	0.1758
	UGT1A8	rs4583459	2	234258113	T:G	0.374	-0.33021	0.58788	0.5748		0.25992	0.66781	0.6975		-1.58987	1.25055	0.2093	0.1525		-1.05093	0.71007	0.1413		0.54079	0.95742	0.5732	0.2222
	UGT1A8	rs13015720	2	234265738	G:A	0.404	0.40296	0.53197	0.4494		0.40095	0.58957	0.4972		0.33188	1.24155	0.7902	0.8476		-0.01579	0.62271	0.9798		1.00587	0.87765	0.2538	0.2968
	UGT1A8	rs6751673	2	234269642	G:A	0.313	-0.13219	0.57067	0.817		-0.79638	0.63036	0.2078		2.32237	1.28551	0.0762	0.0136		1.11854	0.69503	0.1099		-1.24366	0.89168	0.1654	0.0505
	UGT1A8	rs12988520	2	234272133	C:A	0.452	-0.22415	0.53687	0.6766		-0.23343	0.60964	0.7022		0.00423	1.1619	0.9971	0.7299		-1.05934	0.66561	0.1138		0.7846	0.84913	0.3571	0.0971
	UGT1A8	rs4663327	2	234282371	G:A	0.108	0.18453	0.93827	0.8442		0.89015	1.02064	0.3841		-0.57212	2.40851	0.8131	0.2242		1.17627	1.12157	0.2962		-1.04952	1.52296	0.4919	0.253
	UGT1A8	rs6744284	2	234290036	C:T	0.295	0.18875	0.58771	0.7483		0.45573	0.6456	0.481		-1.19422	1.41734	0.403	0.185		-0.11941	0.67571	0.86		0.44969	0.99343	0.6515	0.6235
	UGT1A8	rs3806595	2	234290457	T:A	0.082	0.48232	1.00966	0.6332		1.22368	1.10371	0.2688		-0.78807	2.42834	0.7467	0.202		0.84818	1.18782	0.4764		-0.13814	1.69608	0.9352	0.6284
	UGT1A8	rs6755571	2	234292275	C:A	0.047	0.60679	1.21987	0.6193		-0.77241	1.34457	0.5663		5.10401	2.76076	0.0701	0.0197		-0.37946	1.68603	0.8223		1.64628	1.75402	0.3496	0.3426
	UGT1A8	rs2011404	2	234292676	C:T	0.164	-0.38753	0.6656	0.5609		-0.19096	0.77178	0.8048		-1.09683	1.33675	0.4154	0.4196		-0.41328	0.80719	0.6095		-0.51798	1.07272	0.63	0.7794
	UGT1A8	rs12479208	2	234295639	C:T	0.059	0.97466	1.22902	0.4284		2.08598	1.34364	0.122		-0.55964	2.99857	0.8526	0.1517		0.88734	1.50367	0.5561		0.27109	1.99668	0.8922	0.7738
	UGT1A8	rs4663965	2	234315343	T:C	0.445	0.46708	0.52557	0.3749		0.592	0.58366	0.3116		0.34979	1.21407	0.7744	0.5725		0.08593	0.60423	0.8871		0.75249	0.88951	0.3991	0.4973
	UGT1A8	rs12466997	2	234321256	T:C	0.065	0.93146	1.19429	0.4361		2.19573	1.32174	0.0982		-1.14196	2.74861	0.6794	0.0894		0.89747	1.40873	0.5252		0.27045	2.00411	0.8929	0.805
	UGT1A8	rs11568318	2	234330237	C:A	0.055	0.6525	1.10129	0.554		-0.91651	1.31941	0.488		3.33345	1.99183	0.0998	0.035		-0.69743	1.47672	0.6375		1.95109	1.61133	0.2281	0.181
	UGT1A8	rs887829	2	234333309	C:T	0.328	0.20407	0.58455	0.7273		0.46673	0.63986	0.4666		-1.0023	1.44529	0.491	0.2099		0.07258	0.6601	0.9126		0.1528	1.0255	0.8818	0.9462
	UGT1A8	rs28946889	2	234336201	G:T	0.259	-0.2422	0.60526	0.6893		-0.11304	0.68801	0.8696		-0.56039	1.26581	0.6597	0.9081		0.23448	0.70724	0.7408		-0.60195	0.98736	0.5431	0.6326
	UGT1A8	rs3771342	2	234337402	G:T	0.116	0.43386	0.82792	0.6007		0.58994	0.97679	0.5465		0.47939	1.57769	0.7624	0.9443		-0.63016	0.99819	0.5289		1.4606	1.33579	0.2761	0.1755
	UGT1A8	rs2302538	2	234341152	T:C	0.122	0.02857	0.81548	0.9721		0.02888	0.97375	0.9764		0.1934	1.52428	0.8995	0.9006		-1.15114	0.98982	0.2469		1.17478	1.28053	0.3605	0.1453
	UGT1A8	rs4148328	2	234342398	C:T	0.37	0.18132	0.55659	0.7449		0.39655	0.62885	0.529		-0.08854	1.20481	0.9417	0.72		0.79904	0.63646	0.2115		-0.46453	0.93257	0.6192	0.2465
	UGT1A8	rs11888492	2	234344713	C:G	0.112	0.57753	0.81797	0.4808		0.04663	0.98554	0.9623		1.97773	1.53162	0.202	0.3241		-0.63604	0.98094	0.5178		2.00529	1.3081	0.1276	0.0836
	UGT1A8	rs8330	2	234346384	C:G	0.238	-0.24932	0.58824	0.672		-0.06513	0.66922	0.9226		-0.82826	1.24069	0.5071	0.8106		0.03508	0.73665	0.9621		-0.7914	0.90989	0.386	0.4934
	UGT1A8	rs6717546	2	234346858	G:A	0.378	-0.396	0.55154	0.4734		-0.39672	0.62119	0.5237		-0.13052	1.2501	0.9172	0.697		-0.09383	0.64261	0.8841		-0.79008	0.90827	0.3859	0.6621
	UGT1A8	rs6719561	2	234348502	C:T	0.32	-0.07584	0.56682	0.8937		-0.03615	0.63272	0.9545		-0.07263	1.29715	0.9555	0.952		-0.38447	0.6562	0.5589		0.49558	0.9653	0.6085	0.425
	UGT1A8	rs4663972	2	234348631	T:C	0.243	-0.15408	0.58331	0.7919		-0.12968	0.68386	0.8498		-0.19098	1.12539	0.8659	0.8002		0.25732	0.72746	0.7241		-0.72412	0.90993	0.4275	0.4434
	UGT1A8	rs7586006	2	234350266	T:G	0.143	-0.25279	0.74806	0.7357		-0.61543	0.83487	0.4618		1.27115	1.66642	0.4488	0.3009		-0.12248	0.8848	0.8901		-0.03941	1.24743	0.9748	0.7866
	UGT1A8	rs10203853	2	234352157	A:T	0.475	-0.107	0.5081	0.8334		-0.21053	0.57474	0.7145		0.49345	1.08182	0.6501	0.5838		-0.45599	0.62979	0.4703		0.50138	0.82529	0.5445	0.2566
	UGT2B17	rs7442348	4	69107786	T:C	0.412	-0.27204	0.54989	0.6212		-0.29823	0.62478	0.6336		-0.25428	1.14953	0.8258	0.9682		-0.05642	0.6527	0.9312		-0.22544	0.9088	0.8045	0.6401
	UGT2B7	rs7657426	4	69979598	C:T	0.352	0.60712	0.57607	0.2929		0.81637	0.64821	0.2093		-1.6707	1.2766	0.1961	0.182		0.42579	0.68588	0.5358		0.7589	0.92273	0.4123	0.821
	UGT2B7	rs12506592	4	69991325	A:G	0.131	-0.99714	0.73288	0.1748		-1.08523	0.81556	0.1847		0.52371	1.71695	0.7615	0.5342		-0.41373	0.93379	0.6584		-1.39363	1.1406	0.2239	0.5413
	UGT2B7	rs7668258	4	69996667	T:C	0.484	0.06257	0.5298	0.9061		0.13938	0.59558	0.8152		-0.99767	1.18173	0.4021	0.4841		0.25158	0.63244	0.6914		-0.09269	0.8638	0.9147	0.7161
	UGT2B7	rs10028494	4	70005526	A:C	0.229	0.60995	0.63756	0.3396		0.53438	0.71037	0.4527		1.95701	1.46624	0.1875	0.3287		0.80197	0.77604	0.3033		0.31558	0.99983	0.7528	0.731
	UGT2B7	rs3924194	4	70005681	C:G	0.13	0.02266	0.79347	0.9772		0.13303	0.90975	0.8839		-0.25789	1.58885	0.8716	0.6863		-0.18644	0.88952	0.8343		0.31674	1.37506	0.8182	0.6823
	* PGR +331 G/A (reference 23)
	¶ These SNPs are in linkage disequilibirum with CYP1B1 Val432Leu (rs1056836; reference 22) with r2=0.74-0.76
	§ AKR1C4 Leu311Val (reference 22)
